# Supplementary material for: Balancing selection and candidate loci for survival and growth during larval development in the Mediterranean mussel, Mytilus galloprovincialis
Source: G3 (Bethesda). 2023 May 13;13(7):jkad103. doi: 10.1093/g3journal/jkad103 (PMC10320762; doi:10.1093/g3journal/jkad103)
Supplement: jkad103_Supplementary_Data [file jkad103_supplementary_data.zip]

Archive with 16 entries (16 files):
- Figure_S1_G3-2022-403903.png
- Figure_S2_G3-2022-403903.png
- Figure_S3_G3-2022-403903.png
- Figure_S4_G3-2022-403903.png
- File_S1_G3-2022-403903.pdf
- Table_S1_G3-2022-403903.txt
- Table_S10_G3-2022-403903.xlsx
- Table_S11_G3-2022-403903.png
- Table_S2_G3-2022-403903.xlsx
- Table_S3_G3-2022-403903.xlsx
- Table_S4_G3-2022-403903.xlsx
- Table_S5_G3-2022-403903.xlsx
- Table_S6_G3-2022-403903.txt
- Table_S7_G3-2022-403903.xlsx
- Table_S8_G3-2022-403903.xlsx
- Table_S9_G3-2022-403903.xlsx
