# Supplementary material for: Balancing selection and candidate loci for survival and growth during larval development in the Mediterranean mussel, Mytilus galloprovincialis
Source: G3 (Bethesda). 2023 May 13;13(7):jkad103. doi: 10.1093/g3journal/jkad103 (PMC10320762; doi:10.1093/g3journal/jkad103)
Supplement: jkad103_Supplementary_Data [file jkad103_supplementary_data.zip › Table_S1_G3-2022-403903.txt]

D0	D11	D16	D23B	D23SM
1x1R1	0	0.0151643553947294	0.0212502956453259	0.0204179141952358	0.0194627413676536
1x1R2	0	0.00888637904963614	0.00858163022621861	0.00612167130976188	NA
1x1R3	0	0.00809525214983144	0.0129092864878178	0.0149099267263616	NA
1x3R1	0	0.0176510288829077	0.0164972777552256	0.0216836574122424	-0.00199189852903338
1x3R3	0	0.0150745405150339	0.0124212499091654	0.0165318979101021	0.021535687122977
2x1R1	0	0.00611973799666966	0.00370664441757378	0.00648117902443379	-0.0235976158878241
2x2R1	0	-0.00818146812464365	-0.00233342800707764	0.00841607699385504	0.00936311426352466
2x3R2	0	-0.0033424319869775	-0.00357028119508403	-0.000756524706330191	NA
