# Supplementary material for: Balancing selection and candidate loci for survival and growth during larval development in the Mediterranean mussel, Mytilus galloprovincialis
Source: G3 (Bethesda). 2023 May 13;13(7):jkad103. doi: 10.1093/g3journal/jkad103 (PMC10320762; doi:10.1093/g3journal/jkad103)
Supplement: jkad103_Supplementary_Data [file jkad103_supplementary_data.zip › Table_S10_G3-2022-403903.xlsx]

## Sheet: data_1x1R1
POS

## Sheet: data_1x3R1
POS

## Sheet: data_1x3R3
POS

## Sheet: data_2x1R1
POS

## Sheet: data_2x2R1
POS
