# Supplementary material for: Balancing selection and candidate loci for survival and growth during larval development in the Mediterranean mussel, Mytilus galloprovincialis
Source: G3 (Bethesda). 2023 May 13;13(7):jkad103. doi: 10.1093/g3journal/jkad103 (PMC10320762; doi:10.1093/g3journal/jkad103)
Supplement: jkad103_Supplementary_Data [file jkad103_supplementary_data.zip › Table_S3_G3-2022-403903.xlsx]

## Sheet: 1x1R1_23Ball
X.CHROM

## Sheet: 1x1R1_23SM
X.CHROM

## Sheet: 1x1R2_23Ball
X.CHROM

## Sheet: 1x1R3_23Ball
X.CHROM

## Sheet: 1x3R1_23B
X.CHROM

## Sheet: 1x3R1_23SM
X.CHROM

## Sheet: 1x3R3_23B
X.CHROM

## Sheet: 1x3R3_SM
X.CHROM

## Sheet: 2x1R1_23B
X.CHROM

## Sheet: 2x1R1_23SM
X.CHROM

[truncated: 3 more sheets: 2x2R1_23B, 2x2R1_23SM, 2x3R2_23Ball]
