# Supplementary material for: Balancing selection and candidate loci for survival and growth during larval development in the Mediterranean mussel, Mytilus galloprovincialis
Source: G3 (Bethesda). 2023 May 13;13(7):jkad103. doi: 10.1093/g3journal/jkad103 (PMC10320762; doi:10.1093/g3journal/jkad103)
Supplement: jkad103_Supplementary_Data [file jkad103_supplementary_data.zip › Table_S6_G3-2022-403903.txt]

population	number_of_contig	number_of_sig_contig
1	1x1R1_23B	2454	1739
2	1x1R1_23SM	2536	1113
3	1x1R2_23B	8236	6001
4	1x1R3_23B	8554	6038
5	1x3R1_23B	1207	509
6	1x3R1_23SM	1132	336
7	1x3R3_23B	3658	1641
8	1x3R3_23SM	3620	1092
9	2x1R1_23B	508	164
10	2x1R1_23SM	441	141
11	2x2R1_23B	1660	869
12	2x2R1_23SM	1503	654
13	2x3R2_23B	8249	3397
