# Supplementary material for: Balancing selection and candidate loci for survival and growth during larval development in the Mediterranean mussel, Mytilus galloprovincialis
Source: G3 (Bethesda). 2023 May 13;13(7):jkad103. doi: 10.1093/g3journal/jkad103 (PMC10320762; doi:10.1093/g3journal/jkad103)
Supplement: jkad103_Supplementary_Data [file jkad103_supplementary_data.zip › Table_S8_G3-2022-403903.xlsx]

## Sheet: 1x1R1_increasingSNPs
X.CHROM	POS	REF	ALT	Class	D0_1x1.REF	D0_1x1.ALT	D11_1x1R1.REF	D11_1x1R1.ALT	D16_1x1R1.REF	D16_1x1R1.ALT	D23_1x1R1_B.REF	D23_1x1R1_B.ALT	D23_1x1R1_SM.REF	D23_1x1R1_SM.ALT	FEMALE1.REF	FEMALE1.ALT	MALE1.REF	MALE1.ALT	D0	D11	D16	D23_B	D23_SM
KV588222.1	1184	T	C	heterozygous	230	242	90	118	11	17	92	194	24	47	422	0	0	242	0	0.0545958	0.094431	0.16561	0.14926
KV588222.1	1191	T	G	heterozygous	226	242	90	118	11	17	91	194	24	47	422	0	0	242	0	0.0502137	0.0900488	0.163608	0.144878
KV588222.1	1199	T	C	heterozygous	226	238	84	118	11	17	91	194	23	47	422	0	0	242	0	0.0712274	0.0942118	0.167771	0.158498
KV588222.1	1209	C	T	heterozygous	213	242	84	118	11	17	91	194	23	47	422	0	0	242	0	0.0522903	0.0752747	0.148834	0.13956
KV588222.1	1215	C	T	heterozygous	221	242	84	118	11	17	83	194	23	47	418	0	0	242	0	0.0614802	0.0844647	0.177683	0.14875
KV588222.1	1216	C	G	heterozygous	222	242	84	118	11	17	83	194	23	47	418	0	0	242	0	0.0626067	0.0855911	0.178809	0.149877
KV588222.1	1229	A	C	heterozygous	210	242	84	118	11	17	79	194	23	47	416	0	0	242	0	0.0487602	0.0717446	0.175224	0.13603
KV588222.1	1235	C	T	heterozygous	210	242	81	118	11	17	79	194	23	47	416	0	0	242	0	0.0575666	0.0717446	0.175224	0.13603
KV588222.1	1240	C	T	heterozygous	210	242	80	118	11	17	79	194	23	47	416	0	0	242	0	0.0605614	0.0717446	0.175224	0.13603
LNJA010081724.1	292	T	G	heterozygous	223	111	36	30	18	21	119	257	11	34	0	293	248	0	0	0.12221	0.206126	0.351175	0.42322
LNJA010081724.1	300	T	C	heterozygous	227	107	40	26	18	21	122	254	11	34	0	293	248	0	0	0.0735801	0.218102	0.355173	0.435196
LNJA010164252.1	1271	T	G	heterozygous	216	256	98	206	15	47	7	111	14	47	0	455	230	0	0	0.135259	0.215692	0.398305	0.228119
LNJA010295181.1	1626	A	G	heterozygous	254	364	93	242	12	40	26	272	4	22	0	844	659	0	0	0.133391	0.180234	0.323755	0.257157
LNJA010310785.1	1421	A	G	heterozygous	189	139	132	112	10	12	66	175	15	23	6	477	471	0	0	0.0352359	0.121674	0.302361	0.181483
LNJA010310785.1	1439	A	C	heterozygous	189	140	132	112	10	12	64	175	15	23	7	476	471	0	0	0.0334845	0.119923	0.306686	0.179731
LNJA010310785.1	1462	G	A	heterozygous	189	138	131	112	10	12	64	175	15	23	6	477	477	0	0	0.038887	0.123436	0.310199	0.183245
LNJA010622620.1	324	T	G	heterozygous	240	137	118	126	23	26	20	78	2	23	1	423	214	0	0	0.152998	0.167217	0.432523	0.556605

## Sheet: 1x1R1_decreasingSNPs
X.CHROM	POS	REF	ALT	Class	D0_1x1.REF	D0_1x1.ALT	D11_1x1R1.REF	D11_1x1R1.ALT	D16_1x1R1.REF	D16_1x1R1.ALT	D23_1x1R1_B.REF	D23_1x1R1_B.ALT	D23_1x1R1_SM.REF	D23_1x1R1_SM.ALT	FEMALE1.REF	FEMALE1.ALT	MALE1.REF	MALE1.ALT	D0	D11	D16	D23_B	D23_SM
LNJA010054351.1	348	G	A	heterozygous	133	200	66	66	12	10	133	26	16	8	229	0	0	236	0	-0.100601	-0.146055	-0.437079	-0.267267
LNJA010054351.1	355	T	G	heterozygous	135	200	56	76	12	10	133	26	16	8	229	0	0	236	0	-0.0212573	-0.142469	-0.433493	-0.263682
LNJA010054351.1	373	T	A	heterozygous	137	202	56	76	12	10	133	26	16	8	422	0	0	243	0	-0.0201126	-0.141325	-0.432348	-0.262537
LNJA010054351.1	381	T	C	heterozygous	138	204	55	66	12	12	137	26	16	8	422	0	0	243	0	-0.0510367	-0.0964912	-0.436982	-0.263158
LNJA010087775.1	1252	G	A	heterozygous	42	122	50	81	26	27	475	80	31	27	482	0	1	68	0	-0.125582	-0.234468	-0.599758	-0.278385
LNJA010357118.1	763	A	G	heterozygous	138	137	111	71	33	18	277	44	43	4	454	0	1	230	0	-0.108072	-0.145241	-0.36111	-0.413075
LNJA010372141.1	498	A	C	heterozygous	103	181	52	77	22	17	133	14	42	8	361	0	4	216	0	-0.0404247	-0.201427	-0.542086	-0.477324
LNJA010495873.1	838	C	T	heterozygous	292	275	122	72	18	10	161	18	39	15	609	0	6	199	0	-0.113875	-0.127866	-0.38445	-0.207231
KV663771.1	356	A	G	heterozygous	83	217	62	66	12	10	54	26	26	21	278	0	0	447	0	-0.207708	-0.268788	-0.398333	-0.276525
KV663771.1	389	C	T	heterozygous	80	222	62	66	12	10	54	26	26	21	278	0	0	448	0	-0.219474	-0.280554	-0.410099	-0.288291
KV663771.1	393	T	A	heterozygous	80	222	62	66	12	10	54	26	26	21	278	0	0	448	0	-0.219474	-0.280554	-0.410099	-0.288291
KV663771.1	415	A	T	heterozygous	76	220	62	66	12	10	54	26	26	21	276	0	0	448	0	-0.227618	-0.288698	-0.418243	-0.296435
KV663771.1	418	T	C	heterozygous	76	222	62	66	12	10	54	26	26	21	276	0	0	448	0	-0.229341	-0.290421	-0.419966	-0.298158

## Sheet: 1x1R2_increasingSNPs
X.CHROM	POS	REF	ALT	Class	D0_1x1.REF	D0_1x1.ALT	D11_1x1R2.REF	D11_1x1R2.ALT	D16_1x1R2.REF	D16_1x1R2.ALT	D23_1x1R2_B.REF	D23_1x1R2_B.ALT	FEMALE1.REF	FEMALE1.ALT	MALE1.REF	MALE1.ALT	D0	D11	D16	D23_B
KV582084.1	3849	T	A	heterozygous	246	164	81	158	20	54	66	292	0	601	555	0	0	0.261088	0.32973	0.415642
KV582294.1	13547	G	A	heterozygous	135	103	105	162	38	63	63	143	0	652	102	0	0	0.173968	0.190989	0.261402
KV582294.1	13581	T	C	heterozygous	123	98	105	162	38	64	60	162	0	669	314	0	0	0.163303	0.184012	0.286291
KV582294.1	13651	A	G	heterozygous	64	49	57	86	20	49	32	85	0	348	229	0	0	0.16777	0.276517	0.292867
KV582468.1	6420	A	T	heterozygous	132	22	79	32	39	16	80	56	0	126	213	0	0	0.145431	0.148052	0.268908
LNJA010005906.1	12248	A	G	heterozygous	53	101	41	132	14	52	28	177	0	258	88	0	0	0.107162	0.132035	0.20757
LNJA010005906.1	12345	T	C	heterozygous	100	115	73	137	25	67	49	207	0	390	88	0	0	0.117497	0.193377	0.27371
LNJA010005906.1	15562	G	T	heterozygous	56	48	29	31	10	22	19	49	0	162	127	0	0	0.0551282	0.225962	0.25905
KV583148.1	4144	C	T	heterozygous	64	27	106	50	41	28	83	133	0	152	247	0	0	0.0238095	0.109094	0.319037
KV583148.1	4165	A	C	heterozygous	64	27	104	49	41	28	83	133	0	152	247	0	0	0.0235581	0.109094	0.319037
KV583565.1	14259	G	A	heterozygous	89	24	103	63	40	32	71	86	0	213	561	0	0	0.167129	0.232055	0.335381
KV583565.1	14325	T	A	heterozygous	90	24	100	63	40	32	71	86	0	217	553	0	0	0.175977	0.233918	0.337244
KV583617.1	9223	G	A	heterozygous	163	74	109	58	75	46	114	141	0	229	334	0	0	0.0350691	0.067929	0.240705
KV583617.1	9251	C	A	heterozygous	163	74	108	58	75	46	111	141	0	229	328	0	0	0.0371613	0.067929	0.247288
KV583702.1	6390	C	T	heterozygous	131	46	83	69	69	58	101	140	0	266	258	0	0	0.19406	0.196806	0.321026
KV584104.1	5793	A	G	heterozygous	292	81	172	105	147	101	98	124	0	336	531	0	0	0.161903	0.1901	0.3414
KV585225.1	6281	C	A	heterozygous	88	45	49	61	21	30	28	58	0	134	164	0	0	0.2162	0.249889	0.336073
KV586083.1	9759	G	T	heterozygous	144	103	118	98	43	66	38	164	4	283	458	0	0	0.0366997	0.188501	0.394877
KV586083.1	9761	T	C	heterozygous	144	103	116	98	41	66	38	164	4	283	458	0	0	0.0409399	0.199818	0.394877
LNJA010016811.1	8948	G	A	heterozygous	330	50	224	87	150	77	256	188	0	358	440	0	0	0.148164	0.207628	0.291844
LNJA010016811.1	8958	A	T	heterozygous	332	50	224	87	152	77	256	188	0	365	462	0	0	0.148853	0.205354	0.292533
LNJA010016811.1	8959	T	G	heterozygous	332	50	224	87	152	77	256	188	0	365	462	0	0	0.148853	0.205354	0.292533
LNJA010016811.1	9016	A	C	heterozygous	333	50	226	87	145	74	264	192	0	386	486	0	0	0.147407	0.207351	0.290504
LNJA010016969.1	9235	C	T	heterozygous	58	69	34	52	11	17	28	65	0	144	57	0	0	0.0613441	0.0638358	0.155618
LNJA010016969.1	9265	C	A	heterozygous	58	70	34	52	11	17	28	65	0	144	57	0	0	0.0577762	0.0602679	0.15205
KV586655.1	4034	A	G	heterozygous	82	92	39	108	8	75	1	153	0	392	112	0	0	0.205958	0.374879	0.464771
KV586655.1	4036	G	A	heterozygous	82	92	39	108	8	75	1	153	0	392	112	0	0	0.205958	0.374879	0.464771
KV587001.1	6317	T	G	heterozygous	401	249	246	237	159	162	185	297	0	496	495	0	0	0.107606	0.121596	0.233106
KV587147.1	3019	G	T	heterozygous	59	31	26	23	9	18	19	48	0	106	137	0	0	0.124943	0.322222	0.371973
KV587147.1	3037	T	C	heterozygous	59	31	26	23	9	18	19	52	0	108	137	0	0	0.124943	0.322222	0.38795
KV587163.1	1518	T	A	heterozygous	185	102	100	80	58	58	50	99	0	425	201	0	0	0.0890437	0.144599	0.309029
LNJA010021230.1	2947	C	T	heterozygous	40	17	34	18	13	12	18	70	0	164	60	3	0	0.0479082	0.181754	0.497209
LNJA010021230.1	2955	G	T	heterozygous	40	16	34	18	13	12	18	70	0	164	60	2	0	0.0604396	0.194286	0.50974
LNJA010023961.1	5355	G	A	heterozygous	99	36	89	63	81	60	116	147	0	146	119	0	0	0.147807	0.158865	0.292269
KV588728.1	6895	C	G	heterozygous	264	127	122	157	43	60	157	251	0	401	265	0	0	0.237916	0.257716	0.290388
LNJA010026819.1	2404	T	A	heterozygous	33	39	31	88	8	25	16	149	1	303	66	0	0	0.197829	0.215909	0.361364
LNJA010026819.1	2436	T	A	heterozygous	29	43	20	99	4	30	12	155	0	325	66	0	0	0.234711	0.285131	0.330921
LNJA010026819.1	2451	C	T	heterozygous	31	37	31	88	8	25	15	148	0	313	66	0	0	0.195378	0.213458	0.363858
LNJA010026819.1	2470	G	C	heterozygous	29	41	23	46	8	25	12	145	0	301	66	0	0	0.0809524	0.171861	0.337853
LNJA010028012.1	5316	C	A	heterozygous	26	40	31	83	18	78	6	132	0	243	201	0	0	0.12201	0.206439	0.350461
KV590131.1	3395	C	T	heterozygous	207	127	142	90	57	52	152	206	0	313	282	0	0	0.00769151	0.0968247	0.195179
KV590261.1	4851	A	G	heterozygous	210	117	115	87	78	106	81	136	0	251	269	0	0	0.0728949	0.218289	0.26893
LNJA010032957.1	211	C	A	heterozygous	69	5	85	8	52	6	93	19	0	41	77	0	0	0.0184539	0.0358807	0.102075
KV590559.1	5244	A	G	heterozygous	609	108	222	84	108	58	205	133	0	401	271	0	0	0.123882	0.19877	0.242864
LNJA010034869.1	6911	C	T	heterozygous	230	101	234	135	143	112	117	177	0	442	393	0	0	0.0607177	0.13408	0.296905
LNJA010035260.1	1278	A	G	heterozygous	340	54	296	86	139	59	148	146	0	268	493	0	0	0.0880751	0.160924	0.359543
LNJA010035260.1	1293	G	A	heterozygous	339	54	296	86	139	59	148	146	4	258	498	0	0	0.0877263	0.160575	0.359194
LNJA010036891.1	5669	A	G	heterozygous	43	50	22	60	5	21	21	111	0	216	124	0	0	0.194073	0.270058	0.303275
LNJA010036891.1	5748	C	G	heterozygous	41	55	22	62	5	21	22	112	0	185	124	0	0	0.165179	0.234776	0.262904
KV594192.1	2207	C	A	heterozygous	177	129	116	97	84	86	101	182	0	294	262	0	0	0.0338304	0.0843137	0.221541
KV594192.1	2241	T	C	heterozygous	178	129	116	97	84	90	101	182	0	294	262	0	0	0.0352036	0.0970459	0.222914
LNJA010048973.1	442	A	G	heterozygous	138	42	61	47	38	33	41	59	0	161	142	0	0	0.201852	0.231455	0.356667
LNJA010048973.1	465	C	G	heterozygous	199	153	114	98	65	70	68	113	0	303	141	0	0	0.0276051	0.0838594	0.18965
LNJA010048973.1	559	T	C	heterozygous	96	57	57	46	32	34	36	60	0	134	141	0	0	0.0740529	0.142602	0.252451
LNJA010051641.1	499	G	A	heterozygous	64	13	67	18	22	17	41	52	0	140	254	0	0	0.0429335	0.267066	0.390309
LNJA010052730.1	3082	C	T	heterozygous	69	36	68	52	32	32	38	52	0	115	125	0	0	0.0904762	0.157143	0.234921
LNJA010052730.1	3090	C	T	heterozygous	134	71	128	103	63	61	74	104	0	226	125	0	0	0.099546	0.145594	0.237928
LNJA010052730.1	3092	T	G	heterozygous	134	71	128	103	63	61	74	104	0	226	125	0	0	0.099546	0.145594	0.237928
LNJA010053007.1	523	T	G	heterozygous	127	69	65	84	14	24	56	133	6	219	483	0	0	0.211718	0.279538	0.351663
LNJA010053007.1	6181	C	A	heterozygous	154	41	142	81	99	57	172	124	0	122	363	0	0	0.152972	0.155128	0.208663
LNJA010054646.1	6131	A	G	heterozygous	315	135	227	157	157	119	147	166	0	454	330	0	0	0.108854	0.131159	0.230351
LNJA010054646.1	6167	T	C	heterozygous	315	131	227	157	160	119	147	166	0	460	330	0	0	0.115132	0.132801	0.236629
LNJA010055788.1	859	C	A	heterozygous	56	23	74	53	40	36	92	162	5	129	134	0	0	0.126184	0.182545	0.346656
LNJA010057375.1	5871	A	G	heterozygous	157	78	144	117	68	63	82	133	0	348	252	0	0	0.116361	0.149001	0.28669
LNJA010057375.1	5878	C	A	heterozygous	157	78	146	115	68	63	82	133	2	348	252	0	0	0.108698	0.149001	0.28669
LNJA010060769.1	726	A	G	heterozygous	202	95	68	92	32	44	35	97	7	349	156	0	0	0.255135	0.259082	0.414983
KV597217.1	573	A	G	heterozygous	124	72	147	127	82	79	138	186	498	0	2	227	0	0.0961567	0.123336	0.206727
KV597217.1	591	C	T	heterozygous	126	70	148	130	82	79	138	186	494	0	2	226	0	0.110483	0.13354	0.216931
LNJA010063247.1	1591	C	G	heterozygous	182	32	291	113	139	61	311	245	0	443	666	0	0	0.13017	0.155467	0.291115
LNJA010063266.1	4887	G	A	heterozygous	137	94	147	106	56	42	116	150	0	177	113	0	0	0.0120459	0.021645	0.156983
KV598137.1	2896	C	G	heterozygous	108	41	51	35	16	16	48	94	0	229	267	0	0	0.131809	0.224832	0.386804
KV598137.1	2933	A	G	heterozygous	109	42	51	35	16	16	48	94	0	222	267	0	0	0.128831	0.221854	0.383826
LNJA010066230.1	4368	T	G	heterozygous	119	62	102	72	54	50	87	139	3	347	156	0	0	0.0712517	0.138228	0.272503
LNJA010066230.1	4385	G	T	heterozygous	115	66	101	72	54	50	86	139	0	350	156	0	0	0.0515441	0.116128	0.253137
LNJA010066230.1	4394	C	T	heterozygous	115	66	101	72	54	50	86	139	0	350	156	0	0	0.0515441	0.116128	0.253137
LNJA010066230.1	4404	G	A	heterozygous	115	66	101	72	54	50	86	139	0	350	156	0	0	0.0515441	0.116128	0.253137
LNJA010066230.1	4406	T	C	heterozygous	115	64	101	72	54	50	86	139	0	350	156	0	0	0.0586431	0.123227	0.260236
LNJA010066531.1	5136	T	C	heterozygous	83	56	60	41	23	20	38	55	0	116	155	0	0	0.0030629	0.0622386	0.18852
LNJA010068306.1	4153	G	A	heterozygous	41	29	52	73	20	45	29	131	0	232	318	0	0	0.169714	0.278022	0.404464
LNJA010068306.1	4185	A	T	heterozygous	42	29	52	73	20	45	29	130	0	232	424	0	0	0.175549	0.283857	0.409159
LNJA010069514.1	4512	G	T	heterozygous	53	35	38	34	11	11	21	29	64	0	0	79	0	0.0744949	0.102273	0.182273
LNJA010069514.1	4513	G	T	heterozygous	53	35	38	34	11	11	21	29	64	0	0	79	0	0.0744949	0.102273	0.182273
KV599296.1	4720	G	A	heterozygous	171	171	106	121	45	55	59	122	330	0	0	175	0	0.0330396	0.05	0.174033
LNJA010074184.1	2299	A	T	heterozygous	159	45	93	53	58	34	85	110	0	223	103	0	0	0.142425	0.148977	0.343514
LNJA010075544.1	4153	C	T	heterozygous	219	118	202	115	160	105	130	188	0	334	175	0	0	0.0126277	0.046078	0.241047
LNJA010075872.1	2318	A	T	heterozygous	100	72	52	43	34	41	37	59	0	346	131	0	0	0.0340269	0.128062	0.195979
LNJA010075872.1	2340	T	C	heterozygous	100	72	52	43	34	41	37	59	0	345	131	0	0	0.0340269	0.128062	0.195979
LNJA010075872.1	2389	A	C	heterozygous	95	76	53	45	34	46	37	64	0	349	131	0	0	0.0147392	0.130556	0.189219
LNJA010075872.1	2394	G	A	heterozygous	45	39	27	24	17	25	19	32	0	184	131	0	0	0.00630252	0.130952	0.163165
LNJA010076854.1	1511	T	C	heterozygous	70	95	50	132	25	95	26	158	0	205	326	0	0	0.149517	0.215909	0.282938
LNJA010076854.1	1529	T	G	heterozygous	74	91	48	129	25	95	26	158	0	185	322	0	0	0.177298	0.240152	0.307181
LNJA010079691.1	3024	C	A	heterozygous	48	75	41	74	17	33	25	105	0	279	118	0	0	0.0337222	0.0502439	0.197936
LNJA010082950.1	1375	C	T	heterozygous	48	30	76	62	53	59	73	170	170	0	0	240	0	0.06466	0.14217	0.314973
LNJA010082950.1	1396	A	G	heterozygous	48	30	75	62	53	59	73	171	170	0	0	241	0	0.0679394	0.14217	0.316204
LNJA010082950.1	1402	A	C	heterozygous	48	30	75	62	53	59	73	171	170	0	0	241	0	0.0679394	0.14217	0.316204
LNJA010083523.1	565	T	C	heterozygous	225	53	129	109	107	91	143	174	0	371	197	0	0	0.267336	0.268948	0.358248
LNJA010083523.1	576	A	T	heterozygous	225	53	129	109	107	91	143	174	0	370	197	0	0	0.267336	0.268948	0.358248
KV601963.1	2704	A	G	heterozygous	177	124	148	108	90	84	106	127	9	263	222	0	0	0.00991487	0.0707985	0.133104
KV601963.1	2755	G	T	heterozygous	182	116	154	108	91	83	104	127	6	266	222	0	0	0.022952	0.0877497	0.160522
LNJA010086799.1	4396	A	G	heterozygous	98	14	65	11	34	7	41	21	0	83	206	0	0	0.0197368	0.0457317	0.21371
LNJA010094052.1	1303	C	T	heterozygous	284	165	178	128	127	92	135	163	0	492	311	0	0	0.0508174	0.052608	0.179497
LNJA010094477.1	483	G	A	heterozygous	112	351	123	433	58	230	79	513	627	0	0	480	0	0.0206776	0.0405118	0.108455
KV604127.1	2047	A	T	heterozygous	214	276	151	254	87	165	99	319	0	494	293	0	0	0.0638952	0.0914966	0.199893
LNJA010094970.1	3001	C	T	heterozygous	225	79	171	61	96	46	138	141	1	318	457	0	0	0.00306261	0.0640752	0.245508
LNJA010098481.1	2199	C	A	heterozygous	200	121	65	66	52	58	44	122	0	216	125	0	0	0.12687	0.150326	0.357993
LNJA010098481.1	2214	A	T	heterozygous	200	121	65	66	52	58	44	122	0	215	125	0	0	0.12687	0.150326	0.357993
LNJA010098481.1	2246	A	G	heterozygous	203	121	65	66	55	67	44	127	0	216	122	0	0	0.13036	0.175724	0.369233
LNJA010098481.1	2257	T	C	heterozygous	203	121	65	66	55	67	44	127	0	216	122	0	0	0.13036	0.175724	0.369233
LNJA010098481.1	2258	A	G	heterozygous	203	121	65	66	55	67	44	125	0	216	122	0	0	0.13036	0.175724	0.366188
KV605640.1	3399	T	A	heterozygous	230	155	187	170	111	104	136	206	0	427	433	0	0	0.0735931	0.0811235	0.199742
LNJA010103622.1	519	C	T	heterozygous	112	125	92	179	71	141	76	255	0	677	158	0	0	0.13309	0.137668	0.242967
LNJA010105374.1	3694	T	A	heterozygous	180	92	114	115	102	143	97	350	0	304	463	0	0	0.163948	0.245438	0.444762
KV606283.1	1217	G	A	heterozygous	108	24	41	25	19	12	36	64	0	117	87	0	0	0.19697	0.205279	0.458182
LNJA010108842.1	1702	C	G	heterozygous	191	45	110	46	43	19	117	76	0	97	235	0	0	0.104194	0.115774	0.203104
LNJA010113763.1	2337	G	C	heterozygous	186	102	63	47	47	36	34	88	0	323	142	0	0	0.0731061	0.0795683	0.367145
LNJA010113763.1	2355	A	G	heterozygous	91	51	30	23	20	18	18	44	0	155	142	0	0	0.0748073	0.114529	0.350522
LNJA010117010.1	2425	C	A	heterozygous	90	75	60	72	52	65	80	155	6	223	165	0	0	0.0909091	0.10101	0.205029
LNJA010117361.1	577	C	T	heterozygous	153	66	149	117	68	61	113	209	0	410	372	0	0	0.13848	0.171498	0.347698
LNJA010118642.1	839	G	A	heterozygous	123	21	128	37	47	15	86	59	2	165	303	0	0	0.0784091	0.0961022	0.261063
LNJA010118642.1	843	C	T	heterozygous	123	21	128	37	47	15	90	55	0	165	303	0	0	0.0784091	0.0961022	0.233477
LNJA010125656.1	1448	A	G	heterozygous	223	139	144	98	100	77	63	128	0	397	274	0	0	0.0209808	0.0510503	0.286179
LNJA010125862.1	2273	G	A	heterozygous	250	196	239	262	107	123	109	232	0	454	448	0	0	0.0834922	0.0953207	0.24089
LNJA010125862.1	2294	A	G	heterozygous	248	194	240	262	107	123	109	233	0	452	448	0	0	0.0829983	0.0958686	0.242373
LNJA010135975.1	2538	A	C	heterozygous	292	92	154	87	102	63	85	105	4	172	206	0	0	0.121413	0.142235	0.313048
LNJA010140489.1	1070	A	T	heterozygous	105	105	85	114	41	55	56	206	0	369	358	0	0	0.0728643	0.0729167	0.28626
LNJA010142402.1	1838	A	G	heterozygous	204	233	106	231	88	194	122	337	0	486	219	0	0	0.152279	0.154762	0.201024
LNJA010149075.1	288	C	G	heterozygous	158	82	173	151	58	81	103	211	0	280	267	0	0	0.124383	0.241067	0.330308
LNJA010150015.1	1769	C	A	heterozygous	83	95	115	184	64	112	124	383	508	0	0	436	0	0.0816768	0.102656	0.221716
LNJA010150880.1	1336	A	T	heterozygous	59	40	140	108	61	55	79	147	0	342	236	0	0	0.0314435	0.0700975	0.246402
LNJA010152874.1	1881	T	A	heterozygous	77	53	87	79	40	40	42	115	1	275	409	0	0	0.0682113	0.0923077	0.324792
LNJA010158167.1	1383	T	C	heterozygous	64	34	58	65	35	49	27	61	0	188	109	0	0	0.181517	0.236395	0.346243
LNJA010158721.1	1935	T	A	heterozygous	464	73	289	159	78	88	97	142	0	389	466	0	0	0.21897	0.39418	0.458202
KV616540.1	2529	T	C	heterozygous	101	121	138	207	76	127	90	289	0	255	264	0	0	0.054955	0.0805707	0.217488
LNJA010164252.1	1271	T	G	heterozygous	216	256	124	256	79	197	8	313	0	455	230	0	0	0.131311	0.171395	0.432705
KV619890.1	1879	T	G	heterozygous	278	238	170	237	46	133	73	278	1	599	301	0	0	0.121069	0.281776	0.330782
LNJA010194083.1	663	T	G	heterozygous	723	106	155	46	140	59	1	59	1	101	503	0	0	0.100991	0.168618	0.855468
LNJA010200130.1	220	G	A	heterozygous	277	69	115	37	82	36	180	115	444	0	0	269	0	0.0439991	0.105663	0.190409
LNJA010200130.1	247	T	A	heterozygous	277	71	115	39	82	38	185	118	444	0	0	269	0	0.0492238	0.112644	0.185416
LNJA010200130.1	250	T	A	heterozygous	199	74	53	40	42	38	103	118	246	0	0	269	0	0.159045	0.203938	0.262874
LNJA010200984.1	1680	A	T	heterozygous	401	155	254	214	94	84	237	281	0	666	299	0	0	0.178488	0.193133	0.263694
LNJA010200984.1	1683	C	T	heterozygous	402	155	254	214	94	84	237	281	3	666	299	0	0	0.178988	0.193634	0.264195
LNJA010200984.1	1686	T	A	heterozygous	407	155	254	214	94	84	237	281	3	666	299	0	0	0.181464	0.196109	0.26667
LNJA010217000.1	1994	T	G	heterozygous	312	125	273	152	169	99	261	256	2	615	727	0	0	0.0716059	0.0833618	0.209123
LNJA010218159.1	782	C	G	heterozygous	112	34	134	63	45	33	87	98	0	249	193	0	0	0.0869202	0.1902	0.296853
LNJA010219656.1	1984	C	T	heterozygous	239	119	166	128	84	70	176	212	0	604	239	0	0	0.102972	0.122143	0.21399
LNJA010220082.1	1236	C	A	heterozygous	113	153	165	273	48	102	60	251	0	627	285	0	0	0.0480997	0.104812	0.231886
LNJA010220439.1	228	C	T	heterozygous	485	49	292	65	150	56	248	185	0	441	568	0	0	0.0903125	0.180084	0.335491
LNJA010220439.1	233	A	T	heterozygous	487	49	292	65	150	56	248	185	0	440	568	0	0	0.0906549	0.180427	0.335834
LNJA010220439.1	255	G	A	heterozygous	477	49	292	64	151	110	242	189	0	435	568	0	0	0.0866194	0.3283	0.345359
LNJA010221549.1	288	T	C	heterozygous	320	91	173	95	95	77	98	223	1	399	204	0	0	0.133066	0.226263	0.473293
LNJA010225030.1	1027	G	A	heterozygous	37	15	46	35	21	24	17	54	0	136	88	0	0	0.143637	0.244872	0.472102
LNJA010225773.1	1048	A	G	heterozygous	231	113	127	105	74	69	71	115	0	319	227	0	0	0.124098	0.154029	0.289791
LNJA010225773.1	1059	G	A	heterozygous	231	113	127	105	74	69	71	115	0	319	227	0	0	0.124098	0.154029	0.289791
LNJA010225943.1	907	G	T	heterozygous	94	33	103	45	52	23	79	103	0	250	273	0	0	0.0442115	0.0468241	0.306092
LNJA010225943.1	913	G	T	heterozygous	94	33	103	45	52	23	79	103	0	250	273	0	0	0.0442115	0.0468241	0.306092
LNJA010227201.1	1587	G	A	heterozygous	234	159	170	157	61	60	82	236	5	319	130	0	0	0.0755422	0.0912876	0.337558
KV627329.1	1516	T	A	heterozygous	44	8	83	67	27	22	67	91	0	135	157	0	0	0.292821	0.295133	0.422103
KV627329.1	1531	A	C	heterozygous	44	8	83	67	27	22	67	91	0	142	157	0	0	0.292821	0.295133	0.422103
LNJA010235961.1	1281	T	C	heterozygous	143	60	83	58	40	61	27	118	0	246	145	0	0	0.115781	0.308394	0.518227
LNJA010248179.1	1520	A	T	heterozygous	126	58	121	62	58	53	75	104	0	169	270	0	0	0.0235804	0.16226	0.265788
LNJA010256152.1	1143	G	A	heterozygous	196	66	115	64	42	58	65	127	0	322	229	0	0	0.105634	0.328092	0.40955
LNJA010268636.1	1722	G	T	heterozygous	106	9	38	31	14	22	23	73	0	140	116	0	0	0.371014	0.53285	0.682156
LNJA010268680.1	309	C	A	heterozygous	313	95	257	104	130	55	260	176	0	352	608	0	0	0.0552455	0.0644542	0.170827
LNJA010271639.1	366	A	T	heterozygous	219	79	161	76	41	47	41	196	0	277	115	0	0	0.0555744	0.26899	0.561904
LNJA010272613.1	1716	A	G	heterozygous	287	186	153	107	67	72	122	203	0	471	259	0	0	0.0183038	0.124751	0.231381
LNJA010276254.1	1596	T	C	heterozygous	44	24	36	20	18	12	22	24	158	0	0	111	0	0.00420168	0.0470588	0.168798
LNJA010276254.1	1610	G	A	heterozygous	44	24	36	20	18	12	21	24	158	0	0	111	0	0.00420168	0.0470588	0.180392
LNJA010276254.1	1611	T	A	heterozygous	44	24	36	20	18	12	21	24	158	0	0	111	0	0.00420168	0.0470588	0.180392
LNJA010276254.1	1616	G	T	heterozygous	44	24	36	20	18	12	21	24	158	0	0	111	0	0.00420168	0.0470588	0.180392
LNJA010276333.1	553	T	C	heterozygous	89	101	85	154	69	130	46	183	0	502	90	0	0	0.112773	0.121687	0.267548
LNJA010280007.1	1602	A	G	heterozygous	228	85	165	120	106	83	105	147	0	368	242	0	0	0.149487	0.167588	0.311768
LNJA010280007.1	1615	C	T	heterozygous	228	86	165	120	106	83	105	149	0	368	248	0	0	0.147167	0.165268	0.312729
LNJA010280007.1	1624	T	C	heterozygous	228	86	165	120	106	83	105	149	0	368	248	0	0	0.147167	0.165268	0.312729
LNJA010280866.1	563	A	G	heterozygous	205	93	240	214	89	106	127	266	0	472	438	0	0	0.159285	0.231509	0.364764
LNJA010283980.1	892	A	G	heterozygous	288	252	196	195	90	192	1	146	0	564	345	0	0	0.0320546	0.214184	0.526531
LNJA010292075.1	1073	A	G	heterozygous	214	178	133	168	59	79	100	211	0	371	137	0	0	0.104058	0.118382	0.224375
LNJA010296479.1	895	A	G	heterozygous	65	25	50	33	26	32	43	121	0	183	200	0	0	0.119813	0.273946	0.460027
LNJA010296479.1	904	T	A	heterozygous	65	25	49	33	26	32	43	121	0	183	200	0	0	0.124661	0.273946	0.460027
LNJA010306174.1	1130	G	A	heterozygous	145	73	213	132	139	99	140	188	0	387	233	0	0	0.0477463	0.081104	0.238308
LNJA010331342.1	1035	T	A	heterozygous	199	52	157	46	111	35	138	86	0	133	161	0	0	0.0194297	0.0325547	0.176757
LNJA010333719.1	1040	G	T	heterozygous	186	168	173	164	87	109	123	190	0	456	256	0	0	0.0120706	0.0815462	0.132452
LNJA010333719.1	1059	G	T	heterozygous	181	165	167	159	82	106	122	182	0	456	256	0	0	0.0108514	0.0869512	0.121806
LNJA010333733.1	491	C	T	heterozygous	85	21	42	32	14	12	28	42	0	90	125	0	0	0.234319	0.263425	0.401887
KV641247.1	1322	C	A	heterozygous	117	58	95	88	58	56	45	104	7	296	242	0	0	0.149446	0.159799	0.366558
KV641608.1	1353	T	C	heterozygous	222	164	131	122	105	145	122	237	4	356	452	0	0	0.057343	0.15513	0.235297
KV641608.1	1354	C	G	heterozygous	222	164	131	122	105	145	120	237	4	356	452	0	0	0.057343	0.15513	0.238995
LNJA010343432.1	1164	G	A	heterozygous	72	39	64	59	30	32	41	95	0	183	149	0	0	0.128323	0.164778	0.347178
LNJA010344609.1	294	G	T	heterozygous	14	14	21	22	10	12	8	34	0	112	61	0	0	0.0116279	0.0454545	0.309524
LNJA010344609.1	303	G	T	heterozygous	14	14	21	22	10	12	8	34	0	112	61	0	0	0.0116279	0.0454545	0.309524
LNJA010344609.1	324	A	G	heterozygous	14	14	21	22	10	12	8	34	0	112	61	0	0	0.0116279	0.0454545	0.309524
LNJA010355305.1	593	A	G	heterozygous	174	38	248	119	134	75	151	105	5	228	627	0	0	0.145005	0.179606	0.230911
LNJA010366302.1	234	A	C	heterozygous	81	39	111	63	54	40	59	94	0	270	171	0	0	0.037069	0.100532	0.289379
LNJA010370770.1	725	G	A	heterozygous	558	124	376	124	347	138	310	184	0	291	498	0	0	0.0661818	0.102718	0.190651
LNJA010370770.1	779	T	G	heterozygous	558	124	375	124	347	138	312	184	2	289	503	0	0	0.0666788	0.102718	0.18915
LNJA010392046.1	935	C	T	heterozygous	145	143	108	202	54	102	80	278	0	477	457	0	0	0.155085	0.157318	0.280009
LNJA010394137.1	884	G	T	heterozygous	430	42	274	97	182	67	305	197	0	230	501	0	0	0.172472	0.180093	0.303447
LNJA010395615.1	926	G	A	heterozygous	179	55	94	96	20	24	20	49	0	180	100	0	0	0.27022	0.310412	0.475102
LNJA010395615.1	975	C	T	heterozygous	180	54	89	94	20	24	21	54	0	185	100	0	0	0.282892	0.314685	0.489231
LNJA010395615.1	993	C	T	heterozygous	184	50	95	88	22	22	28	48	0	185	97	0	0	0.267199	0.286325	0.417904
LNJA010446034.1	138	C	T	heterozygous	251	106	150	75	90	71	80	111	4	376	118	0	0	0.0364146	0.144075	0.284233
LNJA010465191.1	331	T	A	heterozygous	234	93	161	165	96	100	136	254	0	342	250	0	0	0.221731	0.2258	0.366878
LNJA010465191.1	371	T	C	heterozygous	233	93	160	163	96	100	136	253	0	341	250	0	0	0.219368	0.224928	0.36511
LNJA010494090.1	243	T	A	heterozygous	97	42	132	68	58	43	134	198	0	294	168	0	0	0.0378417	0.123584	0.294227
LNJA010532699.1	293	G	T	heterozygous	211	130	123	82	65	77	79	145	2	345	269	0	0	0.0187683	0.161022	0.26609
LNJA010532699.1	303	T	C	heterozygous	211	128	123	82	66	77	81	145	2	345	269	0	0	0.0224189	0.16088	0.264012
LNJA010549624.1	526	G	T	heterozygous	255	74	157	82	58	38	143	166	0	223	238	0	0	0.118172	0.170909	0.312293
LNJA010549624.1	565	G	A	heterozygous	255	70	177	62	62	34	161	148	0	223	238	0	0	0.0440296	0.138782	0.26358
LNJA010549624.1	605	A	G	heterozygous	235	91	157	82	58	38	141	170	0	224	464	0	0	0.0639551	0.116692	0.267483
LNJA010555859.1	235	T	C	heterozygous	135	83	161	233	41	89	16	218	0	429	344	0	0	0.210637	0.303881	0.55089
LNJA010565117.1	235	T	C	heterozygous	114	24	97	28	43	23	75	94	0	220	110	0	0	0.050087	0.174572	0.3823
LNJA010610812.1	290	T	G	heterozygous	84	69	118	100	85	76	93	186	0	306	244	0	0	0.0077352	0.0210693	0.215686
LNJA010610812.1	393	T	C	heterozygous	124	85	128	94	40	43	104	128	0	255	286	0	0	0.0167249	0.111374	0.145026
LNJA010633070.1	393	A	G	heterozygous	303	99	215	131	89	65	207	190	3	431	461	0	0	0.132344	0.175809	0.232321
LNJA010633070.1	422	A	T	heterozygous	307	106	216	131	89	65	205	189	0	443	461	0	0	0.120863	0.165419	0.223037
LNJA010633070.1	431	C	T	heterozygous	310	106	216	131	89	65	203	191	0	450	501	0	0	0.122714	0.16727	0.229964
LNJA010633070.1	444	A	T	heterozygous	314	106	218	131	89	63	205	191	0	450	501	0	0	0.122977	0.162093	0.229942
LNJA010637299.1	330	G	A	heterozygous	105	113	199	243	104	140	178	315	0	542	312	0	0	0.0314251	0.0554219	0.120597
LNJA010803310.1	274	C	T	heterozygous	111	51	59	68	11	15	5	73	0	171	163	0	0	0.220618	0.262108	0.621083

## Sheet: 1x1R2_decreasingSNPs
X.CHROM	POS	REF	ALT	Class	D0_1x1.REF	D0_1x1.ALT	D11_1x1R2.REF	D11_1x1R2.ALT	D16_1x1R2.REF	D16_1x1R2.ALT	D23_1x1R2_B.REF	D23_1x1R2_B.ALT	FEMALE1.REF	FEMALE1.ALT	MALE1.REF	MALE1.ALT	D0	D11	D16	D23_B
KV581200.1	31025	A	G	heterozygous	165	169	191	77	99	38	193	69	493	0	0	230	0	-0.218675	-0.228616	-0.242629
KV581547.1	22906	T	C	heterozygous	40	60	39	35	35	18	151	30	243	0	4	95	0	-0.127027	-0.260377	-0.434254
KV581688.1	18556	T	G	heterozygous	52	108	126	155	67	82	204	222	412	0	0	67	0	-0.123399	-0.124664	-0.153873
LNJA010001991.1	936	A	G	heterozygous	10	116	209	122	116	51	334	140	213	0	0	289	0	-0.552055	-0.615246	-0.625276
KV582084.1	3866	A	C	heterozygous	164	246	158	81	54	20	292	66	623	0	0	272	0	-0.261088	-0.32973	-0.415642
KV582182.1	8007	T	C	heterozygous	260	94	260	82	110	34	282	36	465	0	0	142	0	-0.0257706	-0.0294256	-0.152329
LNJA010004296.1	3580	T	C	heterozygous	49	67	39	53	17	13	59	24	159	0	0	146	0	-0.00149925	-0.144253	-0.28843
LNJA010004296.1	3728	T	A	heterozygous	38	66	30	50	18	12	59	19	168	0	0	141	0	-0.00961538	-0.234615	-0.391026
LNJA010005906.1	15533	T	C	heterozygous	49	57	31	29	22	10	50	18	166	0	0	127	0	-0.0544025	-0.225236	-0.27303
KV583565.1	14212	A	T	heterozygous	23	88	32	42	16	19	43	34	129	0	0	156	0	-0.225225	-0.249936	-0.351234
KV583565.1	14213	A	G	heterozygous	23	88	32	43	16	19	43	34	129	0	2	154	0	-0.219459	-0.249936	-0.351234
KV583565.1	14260	T	A	heterozygous	25	88	63	86	32	40	88	69	210	0	0	305	0	-0.20158	-0.223206	-0.339271
KV583732.1	8421	T	A	heterozygous	81	67	204	99	119	55	385	132	628	0	0	255	0	-0.12597	-0.136611	-0.197384
LNJA010009032.1	1841	T	A	heterozygous	140	211	169	198	156	109	354	106	493	0	0	194	0	-0.0616301	-0.189819	-0.370705
LNJA010012811.1	11863	A	C	heterozygous	14	251	144	63	116	43	201	55	345	0	0	302	0	-0.642822	-0.67673	-0.732326
LNJA010012811.1	11884	C	T	heterozygous	120	144	145	62	116	43	204	53	345	0	2	299	0	-0.245938	-0.275014	-0.339229
LNJA010012811.1	11898	T	A	heterozygous	120	144	145	62	116	43	204	53	337	0	0	301	0	-0.245938	-0.275014	-0.339229
LNJA010012811.1	11900	G	C	heterozygous	120	144	145	62	116	43	204	53	337	0	0	301	0	-0.245938	-0.275014	-0.339229
LNJA010012811.1	11910	A	G	heterozygous	120	144	145	62	116	43	204	53	337	0	0	301	0	-0.245938	-0.275014	-0.339229
LNJA010019950.1	9854	T	A	heterozygous	81	133	171	153	103	84	197	98	354	0	0	199	0	-0.149273	-0.172297	-0.289292
LNJA010020169.1	532	G	T	heterozygous	130	289	170	176	75	57	185	86	325	0	0	504	0	-0.181067	-0.257919	-0.372394
LNJA010020169.1	563	T	C	heterozygous	128	139	170	170	78	60	183	86	325	0	0	501	0	-0.0205993	-0.0858166	-0.200897
LNJA010020169.1	565	C	G	heterozygous	126	139	170	170	77	60	183	86	325	0	0	501	0	-0.0245283	-0.0865721	-0.204826
KV587163.1	1527	A	C	heterozygous	102	185	80	100	58	58	99	50	423	0	0	203	0	-0.0890437	-0.144599	-0.309029
KV587163.1	1541	A	T	heterozygous	102	185	80	97	57	56	98	50	420	0	0	199	0	-0.0965767	-0.149024	-0.306761
LNJA010022773.1	3866	G	A	heterozygous	66	78	86	84	31	28	87	55	160	0	0	192	0	-0.047549	-0.0670904	-0.154343
LNJA010022773.1	3867	T	G	heterozygous	66	78	86	84	31	28	87	55	160	0	0	192	0	-0.047549	-0.0670904	-0.154343
LNJA010024453.1	3231	A	G	heterozygous	84	171	128	122	62	58	155	100	202	0	4	263	0	-0.182588	-0.187255	-0.278431
LNJA010024453.1	3246	T	C	heterozygous	85	171	115	122	63	58	156	106	202	0	4	263	0	-0.153201	-0.18863	-0.263389
LNJA010024453.1	3305	T	G	heterozygous	42	171	47	120	29	58	75	104	203	0	0	263	0	-0.084254	-0.13615	-0.221811
LNJA010025396.1	4068	A	G	heterozygous	40	122	55	156	57	95	186	153	376	0	0	231	0	-0.0137499	-0.128086	-0.301759
KV589086.1	4213	G	A	heterozygous	40	60	40	41	16	8	55	27	51	0	0	194	0	-0.0938272	-0.266667	-0.270732
LNJA010030582.1	2193	G	T	heterozygous	84	140	73	87	94	92	198	63	254	0	0	153	0	-0.08125	-0.130376	-0.383621
KV590127.1	2561	G	A	heterozygous	32	75	40	38	22	20	107	81	126	0	0	203	0	-0.213755	-0.224744	-0.270084
LNJA010034449.1	1916	C	G	heterozygous	23	122	32	65	20	23	99	63	190	0	0	185	0	-0.171276	-0.306496	-0.45249
LNJA010044669.1	712	A	G	heterozygous	87	124	89	122	51	66	123	71	292	0	0	251	0	-0.00947867	-0.0235752	-0.221698
LNJA010044669.1	730	T	A	heterozygous	87	124	89	122	49	66	123	71	145	0	0	251	0	-0.00947867	-0.0137647	-0.221698
LNJA010046415.1	5851	A	G	heterozygous	16	42	36	34	25	23	70	37	196	0	0	106	0	-0.238424	-0.244971	-0.378344
LNJA010046415.1	5856	C	T	heterozygous	16	42	36	34	25	23	70	37	196	0	0	106	0	-0.238424	-0.244971	-0.378344
KV593910.1	3142	A	G	heterozygous	37	158	167	91	205	103	92	8	465	0	0	278	0	-0.457543	-0.475841	-0.730256
KV594280.1	1970	A	C	heterozygous	40	201	80	120	23	28	50	4	197	0	0	261	0	-0.234025	-0.285005	-0.759951
LNJA010048973.1	451	G	A	heterozygous	74	104	52	57	38	33	60	40	165	0	0	142	0	-0.0613339	-0.119481	-0.18427
LNJA010049787.1	5353	G	A	heterozygous	85	266	78	142	38	66	125	119	321	0	0	358	0	-0.11238	-0.123219	-0.27013
LNJA010049984.1	2180	A	G	heterozygous	59	94	47	74	37	47	70	51	161	0	0	120	0	-0.00280884	-0.0548553	-0.192891
LNJA010051641.1	473	G	A	heterozygous	13	64	18	64	17	22	52	41	138	0	1	130	0	-0.050681	-0.267066	-0.390309
LNJA010051641.1	475	A	T	heterozygous	13	64	18	64	17	22	52	41	138	0	1	130	0	-0.050681	-0.267066	-0.390309
LNJA010051641.1	482	T	A	heterozygous	13	64	18	64	17	22	52	41	138	0	1	130	0	-0.050681	-0.267066	-0.390309
LNJA010055788.1	853	T	G	heterozygous	28	51	59	68	40	36	191	64	258	0	0	135	0	-0.110137	-0.171885	-0.394589
LNJA010055788.1	863	G	A	heterozygous	26	53	59	68	40	36	189	64	260	0	0	135	0	-0.135453	-0.197202	-0.417922
LNJA010057081.1	2306	A	G	heterozygous	116	221	187	167	123	100	252	140	309	0	0	224	0	-0.184035	-0.207356	-0.298643
LNJA010057081.1	2311	C	A	heterozygous	116	221	187	167	123	100	252	140	309	0	0	224	0	-0.184035	-0.207356	-0.298643
LNJA010058755.1	1682	A	T	heterozygous	35	44	31	33	15	12	69	26	148	0	0	139	0	-0.041337	-0.112518	-0.283278
LNJA010058755.1	1862	C	T	heterozygous	33	51	33	33	12	11	67	26	145	0	0	139	0	-0.107143	-0.128882	-0.327573
LNJA010058755.1	1864	T	C	heterozygous	33	51	33	33	12	11	67	26	145	0	0	139	0	-0.107143	-0.128882	-0.327573
KV596710.1	3892	C	A	heterozygous	65	56	52	31	39	15	109	9	365	0	0	135	0	-0.0893159	-0.185032	-0.386539
KV596858.1	1432	A	G	heterozygous	72	325	67	209	69	120	144	142	271	0	0	431	0	-0.0613934	-0.183719	-0.322136
LNJA010063247.1	1552	T	A	heterozygous	31	182	119	290	61	139	248	311	418	0	0	668	0	-0.145414	-0.15946	-0.298109
LNJA010065429.1	646	G	A	heterozygous	50	91	31	47	15	10	35	22	98	0	0	116	0	-0.042826	-0.24539	-0.259425
LNJA010065429.1	653	A	G	heterozygous	50	91	31	47	15	10	35	22	98	0	0	116	0	-0.042826	-0.24539	-0.259425
LNJA010065429.1	668	T	C	heterozygous	50	91	31	47	15	10	35	22	98	0	0	116	0	-0.042826	-0.24539	-0.259425
KV598137.1	2882	T	G	heterozygous	41	108	35	51	16	16	94	48	115	0	0	267	0	-0.131809	-0.224832	-0.386804
LNJA010066230.1	4408	T	A	heterozygous	66	115	72	101	50	54	139	86	356	0	0	158	0	-0.0515441	-0.116128	-0.253137
KV598236.1	3651	G	C	heterozygous	29	33	100	66	56	27	158	74	302	0	0	340	0	-0.134668	-0.206957	-0.213293
KV598236.1	3683	C	T	heterozygous	29	31	91	65	56	27	162	73	295	0	0	340	0	-0.1	-0.191365	-0.206028
LNJA010068306.1	4236	C	T	heterozygous	30	42	71	50	43	18	131	29	228	0	0	208	0	-0.17011	-0.288251	-0.402083
KV599041.1	1181	G	T	heterozygous	21	96	45	57	19	24	30	24	138	0	0	84	0	-0.261689	-0.262373	-0.376068
KV599041.1	1216	C	T	heterozygous	42	195	92	120	42	49	62	48	138	0	0	175	0	-0.256747	-0.284323	-0.386421
KV599041.1	1289	A	T	heterozygous	42	195	93	120	42	49	62	48	138	0	0	175	0	-0.259405	-0.284323	-0.386421
KV599041.1	1304	T	A	heterozygous	22	104	50	63	23	25	32	25	138	0	0	91	0	-0.267875	-0.304563	-0.3868
KV599041.1	1306	C	G	heterozygous	22	103	50	63	23	25	32	25	138	0	0	91	0	-0.266478	-0.303167	-0.385404
KV599054.1	382	C	A	heterozygous	57	45	52	30	32	17	71	27	169	0	0	104	0	-0.0753228	-0.0942377	-0.165666
KV599296.1	4718	G	A	heterozygous	178	164	121	96	59	41	127	54	0	327	177	0	0	-0.0371359	-0.0695322	-0.18119
KV599296.1	4724	C	T	heterozygous	171	171	121	106	57	43	123	58	0	327	176	0	0	-0.0330396	-0.07	-0.179558
LNJA010073600.1	1053	C	T	heterozygous	151	118	127	85	86	56	193	65	512	0	0	227	0	-0.0377183	-0.0442955	-0.186724
LNJA010073600.1	1227	C	T	heterozygous	197	166	227	133	145	53	241	55	367	0	2	245	0	-0.0878558	-0.189624	-0.271489
LNJA010073600.1	1240	C	T	heterozygous	197	169	226	134	146	53	241	55	644	0	0	247	0	-0.0895264	-0.195417	-0.275938
LNJA010075544.1	4141	G	T	heterozygous	137	198	132	185	117	148	189	129	333	0	0	179	0	-0.00744856	-0.0325542	-0.185384
LNJA010076854.1	1554	T	G	heterozygous	94	70	129	48	95	25	157	26	178	0	0	143	0	-0.155643	-0.218496	-0.284753
LNJA010077012.1	2557	A	T	heterozygous	130	86	128	68	33	14	115	36	338	0	0	180	0	-0.0512094	-0.100276	-0.159738
LNJA010077012.1	2596	G	A	heterozygous	249	165	244	128	63	28	213	68	324	0	0	334	0	-0.0544647	-0.0908584	-0.156558
LNJA010077564.1	2337	G	A	heterozygous	65	268	105	190	34	57	141	224	156	0	0	516	0	-0.160737	-0.178431	-0.191106
KV601398.1	290	G	A	heterozygous	70	162	135	121	86	77	173	88	298	0	0	295	0	-0.22562	-0.225883	-0.361111
LNJA010086799.1	4400	T	G	heterozygous	14	98	12	64	7	34	21	41	180	0	0	203	0	-0.0328947	-0.0457317	-0.21371
LNJA010090868.1	2268	T	C	heterozygous	109	179	120	82	103	60	191	101	380	0	0	287	0	-0.215587	-0.25343	-0.275637
LNJA010091797.1	641	A	C	heterozygous	140	212	95	138	119	75	335	136	661	0	0	212	0	-0.00999805	-0.215675	-0.313525
LNJA010094499.1	4174	A	T	heterozygous	105	80	141	83	122	65	177	45	564	0	0	89	0	-0.0618967	-0.0848388	-0.22973
LNJA010098119.1	723	T	C	heterozygous	33	92	39	98	23	27	82	56	116	0	0	233	0	-0.0206715	-0.196	-0.330203
LNJA010098481.1	2217	T	C	heterozygous	121	200	66	65	58	52	122	44	215	0	0	227	0	-0.12687	-0.150326	-0.357993
LNJA010098510.1	2394	G	T	heterozygous	99	84	119	33	53	14	186	20	345	0	0	178	0	-0.241911	-0.250061	-0.361929
LNJA010098510.1	2397	A	T	heterozygous	99	84	119	33	53	14	186	20	345	0	0	178	0	-0.241911	-0.250061	-0.361929
LNJA010103518.1	3968	C	T	heterozygous	104	162	90	115	64	60	182	70	327	0	0	249	0	-0.0480469	-0.125152	-0.331245
LNJA010103518.1	3994	G	C	heterozygous	105	157	92	115	63	60	182	70	327	0	0	249	0	-0.0436811	-0.111432	-0.321459
LNJA010103622.1	570	T	A	heterozygous	131	110	184	93	143	72	259	77	349	0	0	308	0	-0.120691	-0.121548	-0.227265
LNJA010103622.1	571	T	C	heterozygous	131	110	184	93	143	72	259	77	349	0	0	308	0	-0.120691	-0.121548	-0.227265
LNJA010110186.1	2211	G	A	heterozygous	174	255	201	155	91	67	221	90	415	0	2	250	0	-0.159012	-0.170355	-0.305017
KV607642.1	780	G	A	heterozygous	14	100	18	112	55	44	254	109	0	185	218	0	0	-0.0156545	-0.432749	-0.576918
LNJA010113632.1	1949	G	C	heterozygous	96	252	111	126	108	122	208	129	453	0	0	238	0	-0.192492	-0.193703	-0.341349
KV608042.1	3520	C	A	heterozygous	97	98	106	91	44	34	139	78	199	0	0	205	0	-0.0406352	-0.0666667	-0.143117
LNJA010114887.1	1224	C	T	heterozygous	98	188	109	81	85	62	146	46	179	0	0	225	0	-0.231027	-0.235574	-0.417759
LNJA010128332.1	741	C	G	heterozygous	109	228	215	213	161	111	319	152	497	0	0	377	0	-0.178894	-0.26847	-0.35384
LNJA010128332.1	746	A	C	heterozygous	113	224	215	213	161	111	319	153	497	0	2	379	0	-0.167025	-0.2566	-0.340536
LNJA010129048.1	1263	A	G	heterozygous	121	181	97	141	103	120	246	110	487	0	0	290	0	-0.00690077	-0.0612212	-0.290349
LNJA010138133.1	3255	A	C	heterozygous	3	122	99	152	33	36	240	200	4	229	975	0	0	-0.370422	-0.454261	-0.521455
LNJA010138133.1	3283	A	T	heterozygous	8	117	111	151	45	34	265	184	4	229	1000	0	0	-0.359664	-0.50562	-0.5262
LNJA010141313.1	230	T	G	heterozygous	3	136	13	76	12	39	179	110	1018	0	5	148	0	-0.124485	-0.213711	-0.597794
LNJA010142608.1	975	T	C	heterozygous	341	499	341	224	285	178	318	118	995	0	0	498	0	-0.197587	-0.209598	-0.323405
LNJA010149075.1	278	A	T	heterozygous	84	158	151	173	81	58	214	105	282	0	0	268	0	-0.118942	-0.235626	-0.323739
LNJA010152130.1	2462	T	G	heterozygous	90	84	140	111	113	48	319	77	393	0	0	226	0	-0.0405275	-0.184622	-0.288314
LNJA010152874.1	1827	A	G	heterozygous	54	75	105	70	45	16	122	40	162	0	2	173	0	-0.181395	-0.3191	-0.334482
LNJA010152874.1	1835	C	T	heterozygous	54	75	105	70	45	16	122	40	162	0	2	173	0	-0.181395	-0.3191	-0.334482
LNJA010156642.1	2601	T	A	heterozygous	345	141	338	83	305	66	377	54	520	0	1	195	0	-0.0929738	-0.112226	-0.164833
LNJA010156642.1	2613	C	T	heterozygous	339	141	338	83	305	66	377	54	520	0	0	195	0	-0.0966004	-0.115852	-0.16846
LNJA010156642.1	2619	A	G	heterozygous	342	141	338	83	305	66	377	54	520	0	0	195	0	-0.0947758	-0.114028	-0.166635
LNJA010158167.1	1374	G	A	heterozygous	34	64	65	58	49	34	61	27	188	0	0	109	0	-0.181517	-0.243423	-0.346243
LNJA010158167.1	1393	A	T	heterozygous	59	117	112	102	95	57	118	53	187	0	0	198	0	-0.188137	-0.289773	-0.354831
LNJA010158167.1	1488	C	T	heterozygous	52	120	112	104	92	56	113	6	195	0	0	211	0	-0.216193	-0.319296	-0.647254
LNJA010160771.1	2228	C	G	heterozygous	232	247	247	207	167	126	302	135	357	0	0	313	0	-0.0597105	-0.0856235	-0.206733
KV616540.1	2512	A	G	heterozygous	121	101	207	138	122	76	289	88	443	0	0	248	0	-0.054955	-0.0711166	-0.221533
LNJA010167492.1	348	T	C	heterozygous	94	181	139	140	74	73	162	47	271	0	0	262	0	-0.15639	-0.161583	-0.433301
LNJA010167492.1	371	A	T	heterozygous	93	183	104	176	56	91	144	66	278	0	0	262	0	-0.034472	-0.0439959	-0.348758
LNJA010167492.1	388	A	T	heterozygous	93	183	104	176	57	91	145	66	147	0	0	264	0	-0.034472	-0.0481786	-0.350247
LNJA010167492.1	412	C	G	heterozygous	95	174	140	140	75	71	163	48	147	0	0	264	0	-0.14684	-0.160539	-0.419352
LNJA010167492.1	413	T	G	heterozygous	93	183	104	176	57	89	145	66	147	0	0	264	0	-0.034472	-0.0534544	-0.350247
LNJA010172296.1	1362	G	A	heterozygous	140	282	143	218	87	99	302	207	333	0	0	434	0	-0.0643683	-0.135988	-0.261567
LNJA010181605.1	2470	T	A	heterozygous	38	78	46	62	18	14	62	48	198	0	0	114	0	-0.0983397	-0.234914	-0.23605
KV619890.1	1891	T	C	heterozygous	251	264	249	152	135	44	278	69	314	0	0	571	0	-0.133569	-0.266811	-0.313774
KV619890.1	1902	A	T	heterozygous	251	264	245	152	135	44	278	69	314	0	0	570	0	-0.12975	-0.266811	-0.313774
KV619890.1	1905	A	T	heterozygous	251	264	245	152	135	44	278	69	314	0	0	570	0	-0.12975	-0.266811	-0.313774
LNJA010184197.1	2050	T	C	heterozygous	159	61	313	114	125	40	325	76	490	0	4	266	0	-0.0102938	-0.0348485	-0.0877465
LNJA010184197.1	2065	C	A	heterozygous	159	61	313	114	119	40	324	76	490	0	0	267	0	-0.0102938	-0.0257004	-0.0872727
LNJA010184197.1	2068	T	A	heterozygous	159	61	314	114	125	40	325	76	490	0	4	267	0	-0.0109176	-0.0348485	-0.0877465
LNJA010184197.1	2073	C	A	heterozygous	159	61	311	114	125	40	325	76	490	0	4	267	0	-0.00903743	-0.0348485	-0.0877465
LNJA010193140.1	2308	A	T	heterozygous	52	163	74	148	43	65	196	168	298	0	0	247	0	-0.0914729	-0.156288	-0.296601
LNJA010194335.1	718	G	T	heterozygous	157	206	236	177	206	127	305	111	457	0	0	204	0	-0.138922	-0.186112	-0.300666
LNJA010198184.1	1735	T	A	heterozygous	22	54	26	36	11	12	34	32	62	0	0	117	0	-0.129881	-0.188787	-0.225678
LNJA010205554.1	284	A	T	heterozygous	243	161	154	98	145	56	379	84	455	0	0	268	0	-0.00962596	-0.119908	-0.217089
LNJA010213965.1	98	T	C	heterozygous	7	97	149	155	149	92	290	112	1	382	273	0	0	-0.422824	-0.55095	-0.654085
KV624748.1	963	G	T	heterozygous	89	101	109	96	68	59	189	103	390	0	0	237	0	-0.0632863	-0.067012	-0.178839
KV624748.1	984	C	T	heterozygous	89	101	110	96	68	59	189	103	390	0	0	237	0	-0.0655595	-0.067012	-0.178839
LNJA010218159.1	745	T	C	heterozygous	42	103	69	129	33	45	98	86	250	0	0	199	0	-0.0588297	-0.133422	-0.242954
LNJA010218159.1	748	A	G	heterozygous	42	103	69	129	33	45	98	86	250	0	0	199	0	-0.0588297	-0.133422	-0.242954
LNJA010218159.1	752	T	C	heterozygous	42	103	69	129	33	45	99	86	250	0	0	199	0	-0.0588297	-0.133422	-0.24548
LNJA010218159.1	811	C	T	heterozygous	40	103	69	126	33	45	99	87	248	0	0	192	0	-0.0741259	-0.143357	-0.252538
LNJA010218159.1	812	T	A	heterozygous	42	103	69	126	33	45	99	87	248	0	0	192	0	-0.064191	-0.133422	-0.242603
LNJA010218699.1	819	A	C	heterozygous	140	141	172	109	127	36	233	29	498	0	0	187	0	-0.113879	-0.28092	-0.391092
LNJA010221549.1	294	G	T	heterozygous	95	316	101	167	78	94	225	96	400	0	0	204	0	-0.145722	-0.222345	-0.469791
LNJA010225030.1	1051	G	A	heterozygous	15	37	35	46	24	21	54	15	144	0	0	87	0	-0.143637	-0.244872	-0.494147
KV627097.1	1690	G	A	heterozygous	10	231	19	100	102	75	213	95	376	0	0	180	0	-0.11817	-0.534777	-0.650065
LNJA010235367.1	1996	T	C	heterozygous	74	220	105	93	56	48	123	59	284	0	0	182	0	-0.278602	-0.286761	-0.424123
LNJA010241480.1	507	T	A	heterozygous	188	175	190	154	145	74	186	58	288	0	0	160	0	-0.0344192	-0.144194	-0.244389
LNJA010241480.1	601	T	A	heterozygous	202	162	200	148	153	66	194	50	287	0	0	159	0	-0.0197676	-0.143685	-0.240137
LNJA010247185.1	1125	T	C	heterozygous	32	123	64	109	21	18	103	79	126	0	0	280	0	-0.163491	-0.33201	-0.359482
KV629632.1	1865	T	G	heterozygous	104	141	96	117	65	62	145	90	301	0	2	222	0	-0.0262144	-0.0873212	-0.192531
LNJA010248179.1	1522	A	T	heterozygous	59	125	62	121	53	58	104	75	339	0	0	267	0	-0.0181456	-0.156825	-0.260353
LNJA010252450.1	517	G	T	heterozygous	190	138	218	123	148	81	249	52	351	0	0	265	0	-0.0600279	-0.0670199	-0.247974
LNJA010272613.1	1714	G	A	heterozygous	208	264	124	133	76	63	208	117	472	0	0	260	0	-0.0418123	-0.106085	-0.199322
LNJA010277410.1	1604	A	T	heterozygous	56	83	81	74	53	33	192	44	410	0	0	228	0	-0.119703	-0.213401	-0.410682
KV636879.1	1308	A	T	heterozygous	258	119	253	64	169	31	322	46	642	0	4	201	0	-0.113757	-0.16065	-0.19065
KV636879.1	1324	C	T	heterozygous	265	116	254	64	169	31	327	45	642	0	4	200	0	-0.103204	-0.149462	-0.183494
KV636879.1	1329	G	A	heterozygous	266	116	254	64	169	31	327	45	588	0	4	200	0	-0.102407	-0.148665	-0.182697
KV636879.1	1338	G	T	heterozygous	266	116	254	64	169	31	327	45	588	0	4	199	0	-0.102407	-0.148665	-0.182697
KV636879.1	1349	T	A	heterozygous	266	116	251	64	169	31	327	45	588	0	4	199	0	-0.10049	-0.148665	-0.182697
LNJA010305747.1	221	T	C	heterozygous	91	119	90	88	36	32	151	83	379	0	1	331	0	-0.0722846	-0.0960784	-0.211966
LNJA010305747.1	222	T	A	heterozygous	91	122	90	88	36	32	151	83	379	0	1	331	0	-0.0783879	-0.102182	-0.218069
LNJA010305747.1	241	A	C	heterozygous	91	122	90	88	36	32	151	83	379	0	1	331	0	-0.0783879	-0.102182	-0.218069
LNJA010309655.1	318	T	A	heterozygous	114	32	128	18	103	11	136	8	332	0	0	41	0	-0.0958904	-0.122687	-0.163623
LNJA010309655.1	349	G	A	heterozygous	126	32	131	19	103	11	135	8	225	0	0	41	0	-0.075865	-0.10604	-0.146588
LNJA010320978.1	509	C	A	heterozygous	172	164	233	112	135	62	144	53	513	0	0	117	0	-0.163458	-0.173374	-0.21906
LNJA010322248.1	349	A	G	heterozygous	2	75	6	63	8	35	348	65	466	0	0	204	0	-0.0609825	-0.160072	-0.816641
LNJA010323449.1	1392	C	T	heterozygous	163	103	176	83	124	49	267	75	481	0	0	237	0	-0.0667547	-0.103981	-0.16792
LNJA010358600.1	1232	T	G	heterozygous	347	153	359	135	316	107	428	68	507	0	5	254	0	-0.0327206	-0.0530449	-0.168903
LNJA010358600.1	1270	G	A	heterozygous	345	143	359	135	315	107	431	68	504	0	5	254	0	-0.0197534	-0.0394783	-0.15676
LNJA010364001.1	502	C	T	heterozygous	56	212	141	163	53	49	216	180	434	0	0	499	0	-0.254861	-0.310653	-0.336499
LNJA010364001.1	513	T	G	heterozygous	56	212	144	163	53	49	216	180	434	0	0	499	0	-0.2601	-0.310653	-0.336499
LNJA010364001.1	536	T	G	heterozygous	56	212	144	163	53	49	216	179	436	0	0	499	0	-0.2601	-0.310653	-0.33788
LNJA010372431.1	979	A	G	heterozygous	104	186	110	98	134	82	327	86	467	0	0	319	0	-0.170225	-0.26175	-0.433147
LNJA010379292.1	926	G	A	heterozygous	86	73	106	81	59	33	99	24	345	0	2	94	0	-0.0259644	-0.100424	-0.263998
LNJA010390161.1	602	T	C	heterozygous	111	149	97	111	78	84	187	108	319	0	0	252	0	-0.0394231	-0.0545584	-0.206975
LNJA010392046.1	1008	A	G	heterozygous	93	189	129	128	73	72	341	81	263	0	0	215	0	-0.172158	-0.173661	-0.47827
LNJA010395615.1	987	G	A	heterozygous	54	180	94	89	24	20	54	21	182	0	0	194	0	-0.282892	-0.314685	-0.489231
LNJA010395615.1	989	G	A	heterozygous	54	180	94	89	24	20	54	22	182	0	0	194	0	-0.282892	-0.314685	-0.479757
LNJA010397439.1	345	C	T	heterozygous	103	233	64	65	32	32	165	101	315	0	0	199	0	-0.189576	-0.193452	-0.313753
LNJA010405757.1	739	G	A	heterozygous	339	170	422	157	275	102	432	88	751	0	0	294	0	-0.062831	-0.0634312	-0.164757
LNJA010405757.1	740	T	G	heterozygous	339	170	422	157	275	102	432	88	751	0	0	294	0	-0.062831	-0.0634312	-0.164757
LNJA010408315.1	754	A	T	heterozygous	187	182	197	107	142	68	255	73	413	0	0	282	0	-0.141251	-0.169415	-0.270664
LNJA010421726.1	616	G	A	heterozygous	10	74	65	158	52	116	140	108	207	0	0	181	0	-0.172432	-0.190476	-0.445469
LNJA010421726.1	660	C	A	heterozygous	10	74	68	155	52	116	140	108	407	0	0	181	0	-0.185885	-0.190476	-0.445469
LNJA010437789.1	676	C	T	heterozygous	181	543	202	382	143	236	211	168	655	0	0	518	0	-0.0958904	-0.127309	-0.306728
LNJA010437789.1	703	C	T	heterozygous	186	545	205	382	143	237	213	166	664	0	0	520	0	-0.0947874	-0.12187	-0.307559
LNJA010437789.1	717	A	T	heterozygous	186	545	205	382	143	237	213	166	672	0	0	520	0	-0.0947874	-0.12187	-0.307559
LNJA010438322.1	818	A	G	heterozygous	93	182	155	118	68	46	154	65	288	0	0	158	0	-0.229584	-0.258309	-0.365015
LNJA010438322.1	828	C	T	heterozygous	93	184	155	118	68	46	154	65	288	0	0	158	0	-0.232025	-0.260751	-0.367456
LNJA010463292.1	664	T	G	heterozygous	81	152	83	106	43	36	100	75	220	0	0	251	0	-0.091514	-0.196664	-0.223789
LNJA010539938.1	463	C	T	heterozygous	60	89	51	68	22	28	80	45	136	0	0	96	0	-0.0258869	-0.0373154	-0.237315
LNJA010539938.1	468	T	G	heterozygous	60	89	51	68	22	28	80	45	136	0	0	96	0	-0.0258869	-0.0373154	-0.237315
LNJA010597176.1	285	A	G	heterozygous	253	184	192	105	116	58	260	64	516	0	0	266	0	-0.0675173	-0.0877193	-0.223522
LNJA010600530.1	450	G	A	heterozygous	30	328	31	182	145	146	258	242	452	0	0	466	0	-0.061741	-0.414483	-0.432201
LNJA010641695.1	290	C	A	heterozygous	87	172	82	69	50	34	45	15	124	0	0	134	0	-0.207139	-0.259331	-0.414093
LNJA010798714.1	169	T	A	heterozygous	31	34	132	85	44	22	204	35	426	0	1	160	0	-0.131372	-0.189744	-0.376633
LNJA010811872.1	218	A	C	heterozygous	96	82	128	45	116	39	239	44	352	0	0	101	0	-0.200559	-0.209061	-0.305197

## Sheet: 1x1R3_increasingSNPs
X.CHROM	POS	REF	ALT	Class	D0_1x1.REF	D0_1x1.ALT	D11_1x1R3.REF	D11_1x1R3.ALT	D16_1x1R3.REF	D16_1x1R3.ALT	D23_1x1R3_B.REF	D23_1x1R3_B.ALT	FEMALE1.REF	FEMALE1.ALT	MALE1.REF	MALE1.ALT	D0	D11	D16	D23_B
KV581844.1	15177	A	G	heterozygous	148	111	86	74	64	64	80	102	9	187	228	0	0	0.0339286	0.0714286	0.131868
LNJA010002735.1	18524	T	C	heterozygous	159	140	80	85	78	85	35	82	0	248	283	0	0	0.0469241	0.053245	0.232627
KV582643.1	12718	C	A	heterozygous	361	202	165	126	151	176	96	201	0	493	294	0	0	0.0741975	0.179434	0.317975
KV583577.1	9774	A	G	heterozygous	78	26	61	34	16	44	4	48	0	159	60	0	0	0.107895	0.483333	0.673077
KV583787.1	2295	C	A	heterozygous	24	1	69	61	28	26	6	42	96	0	2	84	0	0.429231	0.441481	0.835
KV583899.1	4654	C	T	heterozygous	69	34	51	49	28	29	32	60	0	138	165	0	0	0.159903	0.178675	0.322077
LNJA010010423.1	10507	T	A	heterozygous	119	101	52	52	60	110	32	174	0	368	118	0	0	0.0409091	0.187968	0.385569
LNJA010010423.1	10513	T	C	heterozygous	119	101	52	52	60	110	32	174	0	368	118	0	0	0.0409091	0.187968	0.385569
LNJA010010423.1	10585	T	A	heterozygous	61	101	26	52	30	110	16	171	0	367	118	0	0	0.0432099	0.162257	0.290982
KV584327.1	8631	C	G	heterozygous	149	86	84	51	47	32	54	110	0	278	246	0	0	0.0118203	0.0391058	0.304774
LNJA010013637.1	8164	C	T	heterozygous	120	19	38	7	22	9	45	25	0	91	166	0	0	0.0188649	0.153632	0.220452
KV585464.1	2482	A	G	heterozygous	129	61	69	74	56	62	48	78	0	210	293	0	0	0.19643	0.204371	0.297995
KV585464.1	2483	G	A	heterozygous	142	48	73	70	60	58	48	78	0	210	293	0	0	0.236879	0.238894	0.366416
KV585464.1	2516	T	A	heterozygous	129	48	73	70	60	58	48	78	0	211	293	0	0	0.218324	0.220339	0.347861
LNJA010014599.1	5649	T	A	heterozygous	75	38	33	26	14	21	13	70	0	136	115	0	0	0.104395	0.263717	0.50709
LNJA010014599.1	5651	A	T	heterozygous	75	38	33	26	14	21	13	70	0	136	115	0	0	0.104395	0.263717	0.50709
LNJA010015624.1	7915	A	T	heterozygous	48	34	37	39	24	31	24	32	1	207	57	0	0	0.0985237	0.149002	0.156794
LNJA010015624.1	7952	G	A	heterozygous	48	34	41	33	30	25	28	26	1	206	59	0	0	0.0313118	0.0399113	0.0668473
KV585966.1	4590	C	A	heterozygous	320	197	224	138	125	99	178	187	2	579	803	0	0	0.000170982	0.0609198	0.131284
LNJA010016969.1	9235	C	T	heterozygous	58	69	20	31	11	28	10	48	0	144	57	0	0	0.0645361	0.174642	0.284279
LNJA010016969.1	9265	C	A	heterozygous	58	70	20	31	11	28	10	48	0	144	57	0	0	0.0609681	0.171074	0.280711
LNJA010018324.1	2502	A	T	heterozygous	126	48	101	105	40	48	92	129	0	336	253	0	0	0.233847	0.269592	0.307848
LNJA010018324.1	2504	G	C	heterozygous	126	48	101	105	40	48	92	129	0	336	253	0	0	0.233847	0.269592	0.307848
LNJA010019651.1	1978	G	A	heterozygous	183	103	117	97	86	94	87	158	0	350	249	0	0	0.0931312	0.162082	0.284758
LNJA010021944.1	9836	T	C	heterozygous	371	81	150	48	107	39	148	116	0	297	254	0	0	0.0632207	0.0879197	0.26019
LNJA010022547.1	4324	T	C	heterozygous	54	23	31	17	12	10	15	40	0	101	87	0	0	0.0554654	0.155844	0.428571
LNJA010022547.1	4348	C	A	heterozygous	55	23	31	17	12	10	15	40	0	102	87	0	0	0.0592949	0.159674	0.432401
LNJA010022547.1	4363	T	G	heterozygous	55	23	31	17	12	10	15	40	0	102	87	0	0	0.0592949	0.159674	0.432401
LNJA010022547.1	4379	G	A	heterozygous	52	23	31	17	12	10	15	40	0	102	87	0	0	0.0475	0.147879	0.420606
KV588128.1	6243	A	G	heterozygous	86	41	50	40	24	26	25	36	0	211	247	0	0	0.12161	0.197165	0.267329
LNJA010024822.1	5756	T	C	heterozygous	175	116	108	129	57	86	59	157	0	372	181	0	0	0.145678	0.202773	0.328226
LNJA010026592.1	829	G	A	heterozygous	85	54	45	50	32	45	29	62	0	182	190	0	0	0.137827	0.195926	0.292829
KV588838.1	5129	A	G	heterozygous	67	29	62	30	33	29	16	77	0	214	108	0	0	0.0240036	0.165659	0.525874
KV588838.1	5152	C	A	heterozygous	67	29	62	30	33	29	16	77	0	214	108	0	0	0.0240036	0.165659	0.525874
LNJA010027748.1	767	T	C	heterozygous	31	183	6	69	2	25	2	165	168	0	0	252	0	0.0648598	0.0707857	0.132884
LNJA010028515.1	3102	A	C	heterozygous	179	90	76	92	74	92	68	134	0	239	188	0	0	0.213047	0.219644	0.328794
LNJA010028515.1	3118	A	G	heterozygous	179	90	76	92	74	92	68	134	0	238	188	0	0	0.213047	0.219644	0.328794
KV590261.1	4723	T	A	heterozygous	125	21	91	31	21	12	25	41	3	135	119	0	0	0.110263	0.219801	0.477377
KV590261.1	4851	A	G	heterozygous	210	117	118	84	53	60	60	202	0	251	269	0	0	0.0580434	0.173175	0.413194
LNJA010033961.1	1851	T	G	heterozygous	94	76	86	85	45	52	53	126	0	328	292	0	0	0.0500172	0.0890237	0.256852
KV591254.1	6314	G	A	heterozygous	167	111	64	64	28	38	36	56	0	272	224	0	0	0.100719	0.176477	0.209415
KV591254.1	6578	G	A	heterozygous	204	76	113	78	67	48	52	74	0	256	138	0	0	0.136948	0.145963	0.315873
KV591254.1	6637	T	C	heterozygous	98	37	56	39	31	24	24	36	0	129	138	0	0	0.136452	0.16229	0.325926
KV591361.1	5475	A	C	heterozygous	228	105	124	123	45	46	75	141	0	385	164	0	0	0.18266	0.190179	0.337462
LNJA010038095.1	2419	T	G	heterozygous	88	49	73	51	32	30	46	85	0	195	139	0	0	0.0536261	0.126207	0.291191
KV592217.1	6887	T	A	heterozygous	86	47	93	74	48	39	55	111	130	0	0	163	0	0.0897303	0.0948924	0.315291
KV592406.1	6766	A	C	heterozygous	40	20	25	17	34	26	27	37	0	97	135	0	0	0.0714286	0.1	0.244792
LNJA010041799.1	1300	T	C	heterozygous	72	51	42	53	14	25	31	63	0	210	213	0	0	0.143261	0.226391	0.255579
LNJA010041799.1	1322	G	T	heterozygous	72	51	42	53	14	25	31	63	0	210	213	0	0	0.143261	0.226391	0.255579
LNJA010041799.1	1330	A	G	heterozygous	72	51	42	53	14	25	31	63	0	210	213	0	0	0.143261	0.226391	0.255579
LNJA010046049.1	1034	G	A	heterozygous	119	21	95	42	58	38	49	49	0	145	276	0	0	0.156569	0.245833	0.35
LNJA010046049.1	1048	T	G	heterozygous	119	21	95	42	58	38	49	49	0	145	276	0	0	0.156569	0.245833	0.35
LNJA010046049.1	1054	T	C	heterozygous	119	21	95	42	58	38	49	49	0	145	276	0	0	0.156569	0.245833	0.35
LNJA010046049.1	1074	C	T	heterozygous	120	21	95	41	57	32	52	39	0	137	283	0	0	0.152534	0.210614	0.279635
KV593758.1	2608	A	G	heterozygous	40	73	10	38	4	18	1	53	504	0	4	112	0	0.145649	0.172164	0.335464
KV593758.1	2629	T	C	heterozygous	34	73	10	38	4	18	1	54	506	0	4	113	0	0.109424	0.135939	0.299575
LNJA010049023.1	1132	A	T	heterozygous	149	156	45	106	29	72	35	115	0	562	102	0	0	0.190511	0.201396	0.255191
LNJA010049642.1	1000	A	C	heterozygous	203	157	147	142	125	127	122	225	0	327	148	0	0	0.0552384	0.0678571	0.212304
LNJA010054967.1	1741	A	G	heterozygous	113	31	92	36	27	17	19	37	0	193	187	0	0	0.0659722	0.171086	0.445437
LNJA010054967.1	1760	G	T	heterozygous	115	31	87	36	27	17	19	37	0	193	187	0	0	0.0803542	0.174035	0.448386
LNJA010054967.1	1763	A	C	heterozygous	115	31	87	36	27	17	19	37	0	193	187	0	0	0.0803542	0.174035	0.448386
LNJA010054967.1	1773	G	A	heterozygous	115	31	87	36	27	19	19	37	0	193	190	0	0	0.0803542	0.200715	0.448386
LNJA010055706.1	1546	T	C	heterozygous	99	61	30	72	9	27	26	84	0	318	107	0	0	0.324632	0.36875	0.382386
KV596037.1	4755	A	G	heterozygous	83	37	15	16	11	26	19	58	0	114	173	0	0	0.207796	0.394369	0.444913
LNJA010057008.1	4696	T	C	heterozygous	326	97	166	53	91	32	110	94	0	329	266	0	0	0.0126947	0.0308482	0.23147
KV596348.1	4985	A	T	heterozygous	251	92	174	211	123	169	132	249	0	502	568	0	0	0.27983	0.310546	0.385322
LNJA010058118.1	5820	C	T	heterozygous	57	16	32	49	9	18	8	48	0	119	71	0	0	0.38576	0.447489	0.637965
LNJA010058118.1	5838	A	G	heterozygous	57	16	32	49	9	18	8	48	0	115	71	0	0	0.38576	0.447489	0.637965
LNJA010059876.1	3228	A	C	heterozygous	293	225	189	245	144	188	194	355	0	424	294	0	0	0.130153	0.131902	0.212267
LNJA010059876.1	3249	T	A	heterozygous	293	229	195	247	144	191	193	357	0	441	303	0	0	0.120126	0.131452	0.210394
LNJA010064991.1	3918	A	G	heterozygous	60	33	30	21	19	14	20	31	0	130	141	0	0	0.056926	0.0694037	0.253004
LNJA010064991.1	4020	C	T	heterozygous	119	64	62	37	35	28	40	62	1	240	140	0	0	0.0240106	0.0947177	0.258116
LNJA010067297.1	3687	G	C	heterozygous	170	158	86	156	61	117	75	210	0	667	111	0	0	0.162921	0.175596	0.255135
LNJA010072171.1	4078	G	A	heterozygous	21	180	19	228	7	131	6	129	119	0	0	473	0	0.0275545	0.053753	0.0600332
LNJA010072171.1	4098	T	A	heterozygous	21	180	18	229	7	131	6	129	119	0	0	473	0	0.0316031	0.053753	0.0600332
LNJA010074664.1	4440	C	A	heterozygous	141	93	64	44	73	55	69	68	0	169	163	0	0	0.00997151	0.0322516	0.0989145
LNJA010079480.1	2698	C	T	heterozygous	42	206	35	330	12	204	12	385	483	0	0	461	0	0.0734644	0.113799	0.139128
KV601374.1	2552	T	C	heterozygous	172	169	87	90	124	141	120	199	0	362	231	0	0	0.0128734	0.0364743	0.128223
KV601374.1	2565	A	G	heterozygous	172	170	87	90	124	142	120	199	0	360	231	0	0	0.0113986	0.0367586	0.126748
KV601374.1	2593	A	G	heterozygous	172	169	85	89	122	144	120	194	0	363	231	0	0	0.0158931	0.0457522	0.122233
KV601374.1	2601	G	T	heterozygous	172	169	85	88	122	144	122	192	0	362	231	0	0	0.0130693	0.0457522	0.115864
LNJA010087124.1	1285	C	A	heterozygous	99	114	61	90	59	91	52	137	520	0	0	430	0	0.0608152	0.0714554	0.189656
LNJA010090509.1	2859	C	A	heterozygous	79	61	19	63	12	67	20	149	0	382	102	0	0	0.332578	0.412387	0.445943
LNJA010094778.1	2612	T	A	heterozygous	206	121	119	105	110	106	85	149	0	267	238	0	0	0.0987194	0.12071	0.266722
LNJA010095192.1	328	T	A	heterozygous	195	64	132	51	87	40	143	133	2	289	209	0	0	0.0315843	0.0678564	0.23478
LNJA010095192.1	384	T	C	heterozygous	199	65	134	51	60	40	119	133	8	282	210	0	0	0.0294636	0.153788	0.281566
KV604390.1	1270	C	T	heterozygous	192	101	89	71	56	46	74	105	0	341	157	0	0	0.0990401	0.10627	0.241882
LNJA010101058.1	3585	T	C	heterozygous	268	98	111	107	138	173	121	281	0	465	270	0	0	0.223066	0.288511	0.431245
LNJA010101457.1	976	T	G	heterozygous	142	114	140	119	103	96	71	178	0	177	150	0	0	0.014147	0.0370996	0.269547
LNJA010101457.1	997	A	T	heterozygous	142	114	140	118	95	96	71	178	0	172	150	0	0	0.0120518	0.0573053	0.269547
LNJA010104961.1	4073	G	A	heterozygous	237	173	228	186	152	178	207	284	0	702	772	0	0	0.0273241	0.117443	0.15646
LNJA010105065.1	2819	A	C	heterozygous	111	50	148	127	87	76	68	102	0	244	366	0	0	0.151259	0.155699	0.289441
LNJA010105065.1	2842	T	A	heterozygous	111	50	148	129	87	76	68	102	0	247	367	0	0	0.155145	0.155699	0.289441
KV607260.1	2758	G	T	heterozygous	276	89	181	62	81	45	93	108	0	299	407	0	0	0.0113084	0.113307	0.293478
LNJA010114542.1	2269	T	G	heterozygous	24	22	25	29	22	28	14	58	0	134	134	0	0	0.0587762	0.0817391	0.327295
LNJA010116964.1	2618	C	T	heterozygous	174	102	80	65	94	95	92	130	1	183	333	0	0	0.0787106	0.13308	0.21602
LNJA010121403.1	1908	A	C	heterozygous	334	229	271	199	137	133	206	267	1	468	450	0	0	0.0166547	0.085843	0.157732
LNJA010121403.1	1934	G	A	heterozygous	319	244	261	209	137	133	198	275	0	469	450	0	0	0.0112883	0.0592001	0.148003
LNJA010123577.1	475	T	C	heterozygous	101	52	91	100	70	79	50	66	4	244	220	0	0	0.183691	0.190332	0.229096
LNJA010127937.1	279	T	C	heterozygous	66	44	59	79	54	76	51	92	231	0	0	313	0	0.172464	0.184615	0.243357
KV611174.1	2058	G	A	heterozygous	289	201	120	99	105	88	128	180	0	629	287	0	0	0.0418507	0.0457545	0.174212
KV611174.1	2079	T	G	heterozygous	303	202	122	101	106	93	131	182	7	642	281	0	0	0.0529148	0.0673367	0.18147
KV611174.1	2080	G	A	heterozygous	301	204	122	101	106	93	131	182	0	649	281	0	0	0.0489544	0.0633763	0.177509
KV611174.1	2082	G	A	heterozygous	317	188	126	97	107	93	131	182	0	650	281	0	0	0.0627004	0.0927228	0.209192
LNJA010132267.1	3328	A	T	heterozygous	175	82	83	55	60	41	81	131	0	322	99	0	0	0.0794846	0.0868744	0.298858
KV612793.1	2102	A	T	heterozygous	100	118	77	93	36	76	48	137	0	177	220	0	0	0.00577442	0.137287	0.199256
LNJA010158138.1	2336	G	A	heterozygous	475	176	218	112	157	102	185	183	0	328	471	0	0	0.0690406	0.123469	0.226929
LNJA010171776.1	2332	A	G	heterozygous	289	340	191	357	136	302	124	432	0	430	478	0	0	0.110919	0.148957	0.236438
LNJA010174420.1	2156	T	A	heterozygous	90	124	68	103	30	87	1	89	271	0	0	84	0	0.0228999	0.16415	0.40945
LNJA010175254.1	1177	C	G	heterozygous	160	132	134	130	66	66	96	129	2	395	337	0	0	0.0403694	0.0479452	0.121279
LNJA010175323.1	2150	A	T	heterozygous	106	101	116	125	80	102	70	137	2	476	260	0	0	0.0307495	0.0725169	0.173913
LNJA010179350.1	930	A	T	heterozygous	264	79	206	105	157	91	153	138	0	300	490	0	0	0.1073	0.136615	0.243906
LNJA010179350.1	949	C	A	heterozygous	264	79	206	105	157	91	153	138	0	300	490	0	0	0.1073	0.136615	0.243906
LNJA010181480.1	1540	A	T	heterozygous	344	77	217	94	227	124	293	228	0	509	494	0	0	0.119353	0.170378	0.254722
KV620539.1	1373	C	T	heterozygous	108	118	47	65	25	64	33	94	0	352	115	0	0	0.0582332	0.196977	0.218034
KV620539.1	1382	A	C	heterozygous	112	114	47	65	25	62	33	94	0	352	115	0	0	0.0759324	0.208219	0.235733
KV620539.1	1413	T	G	heterozygous	211	239	76	160	49	124	66	203	0	735	115	0	0	0.146855	0.185652	0.223536
KV620539.1	1511	A	C	heterozygous	111	117	50	77	24	61	39	102	3	382	115	0	0	0.0931413	0.204489	0.210246
LNJA010191245.1	1665	A	G	heterozygous	83	107	43	76	19	62	22	145	0	424	158	0	0	0.0754976	0.202274	0.305106
LNJA010191245.1	1689	C	A	heterozygous	83	107	40	76	19	62	22	145	0	424	158	0	0	0.0920145	0.202274	0.305106
LNJA010191245.1	1704	G	T	heterozygous	83	107	40	76	19	62	22	145	0	424	158	0	0	0.0920145	0.202274	0.305106
LNJA010192083.1	651	G	A	heterozygous	226	73	150	65	97	51	106	107	0	280	129	0	0	0.0581784	0.100447	0.2582
LNJA010192083.1	676	A	G	heterozygous	228	73	150	65	97	51	106	107	0	286	476	0	0	0.0598007	0.10207	0.259823
LNJA010192083.1	704	T	C	heterozygous	205	97	137	78	91	57	103	111	0	296	476	0	0	0.0415986	0.0639431	0.1975
LNJA010193073.1	1862	A	C	heterozygous	123	54	79	51	51	39	38	56	0	197	189	0	0	0.0872229	0.128249	0.29066
LNJA010193073.1	1871	T	A	heterozygous	125	52	87	43	57	33	40	54	0	199	189	0	0	0.0369839	0.0728814	0.280683
LNJA010193259.1	1111	G	T	heterozygous	81	92	25	57	21	64	30	95	0	282	151	0	0	0.16333	0.221149	0.228208
LNJA010208303.1	1975	A	C	heterozygous	72	60	112	108	31	31	38	67	146	0	0	304	0	0.0363636	0.0454545	0.18355
LNJA010208303.1	1980	C	G	heterozygous	72	60	112	108	31	31	38	67	146	0	0	304	0	0.0363636	0.0454545	0.18355
LNJA010208303.1	2030	A	G	heterozygous	34	28	53	50	14	17	19	32	146	0	0	154	0	0.033824	0.0967742	0.175838
LNJA010208673.1	1225	C	A	heterozygous	276	202	113	120	76	82	73	165	0	416	199	0	0	0.0924273	0.0963932	0.270683
LNJA010208673.1	1235	A	G	heterozygous	280	198	113	120	76	82	73	165	0	416	199	0	0	0.100796	0.104761	0.279051
LNJA010209147.1	1175	G	T	heterozygous	376	105	217	108	137	72	161	97	0	384	509	0	0	0.114012	0.126202	0.157674
LNJA010212447.1	1536	A	T	heterozygous	57	40	156	116	112	142	109	185	0	442	291	0	0	0.0140995	0.146684	0.216881
LNJA010213916.1	1743	G	T	heterozygous	163	50	136	43	102	36	94	70	0	219	368	0	0	0.00548168	0.0261278	0.192087
LNJA010220439.1	228	C	T	heterozygous	485	49	203	32	122	56	243	146	0	441	568	0	0	0.0444099	0.222846	0.283561
LNJA010220439.1	233	A	T	heterozygous	487	49	203	32	122	56	243	146	0	440	568	0	0	0.0447523	0.223189	0.283903
LNJA010220439.1	255	G	A	heterozygous	477	49	203	32	122	56	241	146	0	435	568	0	0	0.0430143	0.221451	0.284105
LNJA010223153.1	1747	C	A	heterozygous	422	107	261	109	222	103	166	123	0	330	494	0	0	0.0923262	0.114655	0.223337
LNJA010224537.1	772	G	A	heterozygous	129	105	99	104	74	79	93	130	0	423	289	0	0	0.0635973	0.0676219	0.134242
LNJA010224537.1	805	G	T	heterozygous	129	105	99	104	74	79	96	130	0	423	289	0	0	0.0635973	0.0676219	0.126503
LNJA010224537.1	813	A	G	heterozygous	129	105	97	106	72	81	81	145	0	423	289	0	0	0.0734495	0.0806938	0.192875
LNJA010224537.1	831	C	T	heterozygous	129	108	101	105	74	79	97	130	0	425	289	0	0	0.0540125	0.0606437	0.116991
KV626345.1	702	T	A	heterozygous	93	62	66	47	37	27	87	119	410	0	1	127	0	0.0159292	0.021875	0.17767
LNJA010225905.1	784	T	C	heterozygous	240	135	34	24	10	32	7	60	3	165	1646	0	0	0.0537931	0.401905	0.535522
LNJA010225905.1	792	T	C	heterozygous	423	35	35	24	22	31	7	60	7	164	1610	0	0	0.33036	0.508486	0.819103
LNJA010232169.1	288	C	A	heterozygous	190	11	65	25	40	20	25	27	0	157	126	0	0	0.223051	0.278607	0.464504
LNJA010232169.1	292	T	G	heterozygous	190	11	65	25	40	20	25	27	0	157	126	0	0	0.223051	0.278607	0.464504
LNJA010232169.1	344	A	C	heterozygous	99	11	33	25	20	20	14	27	0	156	135	0	0	0.331034	0.4	0.558537
LNJA010237069.1	1998	C	A	heterozygous	74	34	97	52	39	31	48	73	0	133	237	0	0	0.0341785	0.128042	0.288491
LNJA010237069.1	2005	C	T	heterozygous	74	34	97	52	39	31	48	73	0	133	237	0	0	0.0341785	0.128042	0.288491
LNJA010240258.1	704	C	T	heterozygous	100	46	23	20	11	15	30	41	0	167	124	0	0	0.150048	0.261855	0.262396
LNJA010243385.1	1503	C	T	heterozygous	83	18	23	6	13	20	10	34	0	93	107	0	0	0.0286787	0.427843	0.594509
LNJA010275208.1	141	C	T	heterozygous	330	191	156	100	65	100	1	97	2	491	549	0	0	0.0240223	0.239458	0.623193
KV634392.1	746	T	A	heterozygous	169	96	98	100	86	124	79	335	0	216	259	0	0	0.142786	0.228212	0.446915
LNJA010281749.1	1361	C	T	heterozygous	127	182	147	248	96	210	93	277	0	513	228	0	0	0.0388513	0.0972777	0.159652
LNJA010281749.1	1373	A	G	heterozygous	127	182	145	248	98	207	93	277	0	513	228	0	0	0.0420465	0.0896918	0.159652
LNJA010282953.1	1420	G	T	heterozygous	388	89	226	69	158	61	140	134	0	262	349	0	0	0.0473155	0.091956	0.302468
LNJA010283213.1	291	A	T	heterozygous	297	45	360	65	331	101	283	154	488	0	3	236	0	0.0213622	0.102217	0.220824
LNJA010287882.1	765	G	T	heterozygous	88	34	58	26	45	26	39	36	0	182	215	0	0	0.0308353	0.0875087	0.201311
LNJA010287882.1	788	T	G	heterozygous	176	66	114	45	86	52	75	72	1	353	215	0	0	0.0102916	0.104084	0.217069
LNJA010287882.1	806	A	T	heterozygous	176	66	115	49	86	52	75	72	1	353	215	0	0	0.0260532	0.104084	0.217069
LNJA010287882.1	829	G	A	heterozygous	177	66	115	49	86	52	76	72	1	356	215	0	0	0.0271755	0.105207	0.214882
LNJA010287882.1	857	T	C	heterozygous	178	68	118	49	86	52	77	72	1	360	215	0	0	0.0169904	0.100389	0.206799
LNJA010287882.1	859	T	A	heterozygous	178	68	121	49	86	52	77	72	1	360	215	0	0	0.0118125	0.100389	0.206799
LNJA010287882.1	867	G	A	heterozygous	89	34	62	24	46	26	38	37	1	179	215	0	0	0.002647	0.0846883	0.216911
KV637236.1	843	C	A	heterozygous	134	102	70	58	28	31	53	85	0	250	199	0	0	0.0209216	0.0932203	0.183739
KV637236.1	845	A	G	heterozygous	134	102	70	58	28	31	53	85	0	250	199	0	0	0.0209216	0.0932203	0.183739
KV637236.1	853	T	C	heterozygous	136	99	70	58	28	31	53	85	2	246	199	0	0	0.0318484	0.104147	0.194665
KV637236.1	854	A	G	heterozygous	136	99	70	58	28	31	53	85	0	246	199	0	0	0.0318484	0.104147	0.194665
KV637236.1	857	T	C	heterozygous	136	99	70	58	28	31	53	85	0	248	199	0	0	0.0318484	0.104147	0.194665
KV637236.1	858	G	A	heterozygous	136	99	70	58	28	31	53	85	0	248	199	0	0	0.0318484	0.104147	0.194665
KV637236.1	884	G	T	heterozygous	147	88	72	56	30	29	58	80	0	248	199	0	0	0.0630319	0.117057	0.205242
LNJA010313320.1	1163	T	C	heterozygous	66	25	22	18	19	16	20	29	0	148	105	0	0	0.175275	0.182418	0.317111
LNJA010323577.1	668	A	T	heterozygous	158	46	75	26	68	28	70	46	0	149	250	0	0	0.0319355	0.0661765	0.171062
LNJA010323577.1	777	C	T	heterozygous	309	92	133	49	135	56	142	88	0	297	249	0	0	0.0398043	0.0637673	0.153182
LNJA010323577.1	778	A	G	heterozygous	309	92	133	49	135	56	142	88	0	297	249	0	0	0.0398043	0.0637673	0.153182
LNJA010323577.1	801	A	G	heterozygous	157	46	71	26	69	28	72	44	0	150	249	0	0	0.0414403	0.0620588	0.152709
LNJA010330192.1	1105	A	C	heterozygous	284	108	199	113	123	78	129	183	0	320	476	0	0	0.0866693	0.112549	0.311028
LNJA010330192.1	1163	T	C	heterozygous	127	78	80	82	35	41	41	53	0	295	257	0	0	0.125685	0.158986	0.183342
LNJA010330192.1	1233	C	T	heterozygous	248	141	155	142	67	78	76	97	0	553	257	0	0	0.115647	0.175463	0.198226
LNJA010330192.1	1236	G	A	heterozygous	240	150	145	152	65	78	75	98	0	553	257	0	0	0.127169	0.160839	0.181859
LNJA010338634.1	1085	T	C	heterozygous	166	114	108	93	283	247	391	458	0	461	451	0	0	0.0555437	0.0588949	0.132315
LNJA010339756.1	1050	A	T	heterozygous	195	57	117	60	87	48	68	74	0	191	248	0	0	0.112793	0.129365	0.294936
LNJA010342534.1	317	C	G	heterozygous	388	149	248	110	155	96	298	202	0	414	500	0	0	0.0297952	0.105003	0.126533
LNJA010342534.1	349	A	C	heterozygous	411	127	258	102	169	82	306	199	0	414	500	0	0	0.0472739	0.0906337	0.158
LNJA010342534.1	359	C	T	heterozygous	407	127	258	102	167	82	306	199	0	414	500	0	0	0.0455056	0.0914896	0.156232
LNJA010342534.1	370	A	C	heterozygous	389	149	250	110	155	96	296	207	0	414	500	0	0	0.0286039	0.105518	0.134579
LNJA010358287.1	149	T	C	heterozygous	261	168	102	110	40	54	56	185	0	329	227	0	0	0.12726	0.18286	0.376026
KV644136.1	1006	G	A	heterozygous	354	84	273	94	180	80	124	100	0	218	684	0	0	0.06435	0.115911	0.254648
LNJA010364001.1	338	T	A	heterozygous	199	63	93	74	52	43	94	88	0	356	286	0	0	0.202656	0.212174	0.243058
LNJA010364001.1	353	C	T	heterozygous	199	63	93	74	52	43	93	89	0	356	286	0	0	0.202656	0.212174	0.248553
KV645349.1	1039	G	A	heterozygous	291	335	247	350	155	264	177	401	0	485	222	0	0	0.0511209	0.0949278	0.158628
LNJA010379776.1	465	G	A	heterozygous	129	37	79	23	88	50	142	112	2	317	245	0	0	0.00259863	0.139427	0.218053
LNJA010379776.1	466	C	T	heterozygous	129	37	79	23	88	50	142	112	2	317	245	0	0	0.00259863	0.139427	0.218053
KV648745.1	990	G	C	heterozygous	202	96	95	104	52	57	37	89	2	301	223	0	0	0.200465	0.200788	0.384202
LNJA010397421.1	178	C	T	heterozygous	300	142	327	330	173	191	161	330	0	954	295	0	0	0.181016	0.203458	0.350831
LNJA010413973.1	405	A	T	heterozygous	119	38	71	38	48	38	38	84	0	273	227	0	0	0.106586	0.199822	0.446486
LNJA010428007.1	579	G	T	heterozygous	355	109	305	126	335	141	303	178	0	310	459	0	0	0.0574296	0.0613047	0.135149
LNJA010428007.1	621	A	G	heterozygous	357	102	302	125	336	141	303	180	0	309	459	0	0	0.0705178	0.0733753	0.150449
LNJA010428793.1	639	T	C	heterozygous	226	65	123	66	47	30	80	84	0	262	124	0	0	0.125839	0.166243	0.288827
LNJA010455641.1	756	C	A	heterozygous	195	73	122	124	59	79	47	130	0	372	264	0	0	0.231677	0.300076	0.462075
LNJA010484718.1	247	C	T	heterozygous	464	102	293	98	125	42	126	116	5	448	555	0	0	0.0704274	0.071285	0.299127
LNJA010498578.1	252	G	T	heterozygous	178	89	161	97	76	60	94	113	0	224	304	0	0	0.0426357	0.107843	0.21256
LNJA010498578.1	271	A	G	heterozygous	178	89	164	95	76	60	96	113	0	230	304	0	0	0.033462	0.107843	0.207337
LNJA010498578.1	305	T	A	heterozygous	178	89	164	95	76	60	96	113	0	227	304	0	0	0.033462	0.107843	0.207337
LNJA010507733.1	646	G	C	heterozygous	120	41	124	71	110	68	78	97	0	371	259	0	0	0.109444	0.127364	0.299627
LNJA010507733.1	654	C	T	heterozygous	121	41	124	71	112	66	78	97	0	371	259	0	0	0.111016	0.1177	0.301199
LNJA010537791.1	197	C	T	heterozygous	320	85	229	102	151	68	1	125	0	150	342	0	0	0.0982806	0.100626	0.782187
LNJA010556082.1	323	T	A	heterozygous	111	43	44	27	40	38	26	44	0	108	173	0	0	0.101061	0.207959	0.349351
LNJA010556082.1	350	T	C	heterozygous	106	49	48	30	34	49	21	49	0	109	173	0	0	0.0684864	0.274232	0.383871
LNJA010558956.1	453	A	G	heterozygous	206	55	156	60	88	36	60	58	332	0	1	236	0	0.0670498	0.0795946	0.280797
LNJA010562883.1	486	T	A	heterozygous	120	280	216	557	112	301	62	352	0	453	478	0	0	0.0205692	0.0288136	0.150242
KV667418.1	377	T	G	heterozygous	126	40	127	94	71	58	82	118	0	330	479	0	0	0.184376	0.208649	0.349036
KV667418.1	378	G	T	heterozygous	126	40	127	94	71	58	82	118	0	330	479	0	0	0.184376	0.208649	0.349036
LNJA010570329.1	222	C	G	heterozygous	244	102	223	158	127	93	180	222	0	466	479	0	0	0.1199	0.12793	0.257441
LNJA010571552.1	385	T	G	heterozygous	189	35	94	29	62	21	63	50	1	162	237	0	0	0.0795224	0.096762	0.286228
LNJA010585009.1	469	T	G	heterozygous	185	57	125	112	113	102	57	91	0	237	113	0	0	0.237037	0.238881	0.379328
LNJA010599902.1	572	T	A	heterozygous	163	25	116	26	57	29	118	75	0	220	246	0	0	0.0501199	0.204231	0.255622
LNJA010601828.1	352	C	T	heterozygous	106	104	48	60	18	26	33	80	0	207	82	0	0	0.0603175	0.095671	0.212727
LNJA010601828.1	385	T	G	heterozygous	103	104	48	60	18	26	34	80	0	197	82	0	0	0.0531401	0.0884936	0.199339
LNJA010601828.1	387	T	C	heterozygous	103	104	48	60	18	26	34	80	0	197	82	0	0	0.0531401	0.0884936	0.199339
LNJA010602953.1	233	A	C	heterozygous	237	129	181	152	120	110	149	302	0	705	244	0	0	0.103997	0.125802	0.317164
LNJA010602953.1	359	T	A	heterozygous	42	87	17	73	10	75	23	184	0	262	102	0	0	0.136693	0.207934	0.21447
LNJA010602953.1	363	G	A	heterozygous	42	88	17	73	10	75	23	184	1	262	102	0	0	0.134188	0.20543	0.211966
LNJA010602953.1	370	G	A	heterozygous	42	88	17	73	10	75	23	184	0	266	102	0	0	0.134188	0.20543	0.211966
LNJA010614433.1	291	A	G	heterozygous	64	39	24	16	39	39	11	28	0	169	107	0	0	0.0213592	0.121359	0.339308
LNJA010614433.1	305	G	A	heterozygous	64	39	24	16	39	39	11	28	0	169	105	0	0	0.0213592	0.121359	0.339308
LNJA010614433.1	382	T	G	heterozygous	127	36	48	14	78	39	24	27	0	329	105	0	0	0.00494756	0.112474	0.308553
LNJA010614433.1	383	A	T	heterozygous	129	36	48	14	78	39	24	27	0	329	105	0	0	0.00762463	0.115152	0.31123
LNJA010617918.1	226	C	T	heterozygous	490	113	238	88	215	103	197	198	0	402	606	0	0	0.0825423	0.136503	0.313869
LNJA010617918.1	244	G	C	heterozygous	489	113	238	88	215	103	197	198	0	399	598	0	0	0.082231	0.136192	0.313558
LNJA010617918.1	319	G	A	heterozygous	290	187	262	199	158	153	244	296	0	423	381	0	0	0.0396367	0.0999279	0.156115
LNJA010633147.1	446	C	T	heterozygous	211	203	116	118	115	121	125	203	0	370	315	0	0	0.0139353	0.0223737	0.128564
LNJA010635982.1	289	C	G	heterozygous	477	93	254	76	123	50	78	110	3	209	243	0	0	0.0671451	0.125859	0.421948
LNJA010720794.1	350	T	C	heterozygous	75	58	30	44	19	30	22	109	0	414	291	0	0	0.158504	0.176155	0.395971
LNJA010720794.1	393	T	C	heterozygous	75	58	30	44	19	30	22	109	0	417	294	0	0	0.158504	0.176155	0.395971
LNJA010821655.1	120	A	T	heterozygous	72	17	41	26	42	32	34	63	0	189	116	0	0	0.197048	0.241421	0.458473

## Sheet: 1x1R3_decreasingSNPs
X.CHROM	POS	REF	ALT	Class	D0_1x1.REF	D0_1x1.ALT	D11_1x1R3.REF	D11_1x1R3.ALT	D16_1x1R3.REF	D16_1x1R3.ALT	D23_1x1R3_B.REF	D23_1x1R3_B.ALT	FEMALE1.REF	FEMALE1.ALT	MALE1.REF	MALE1.ALT	D0	D11	D16	D23_B
LNJA010000475.1	2085	A	C	heterozygous	75	30	116	37	106	16	111	16	321	0	0	82	0	-0.0438842	-0.154567	-0.15973
LNJA010000475.1	2101	T	A	heterozygous	75	30	116	37	110	16	112	16	321	0	0	82	0	-0.0438842	-0.15873	-0.160714
KV581257.1	4675	C	G	heterozygous	160	109	162	87	134	58	195	43	379	0	0	191	0	-0.0558069	-0.103121	-0.224532
KV581477.1	23971	G	A	heterozygous	8	97	10	85	82	66	113	36	265	0	0	160	0	-0.0290727	-0.477864	-0.682199
KV581844.1	15149	T	A	heterozygous	115	144	75	85	64	64	107	75	453	0	1	217	0	-0.0247346	-0.0559846	-0.143897
KV581844.1	15219	G	C	heterozygous	115	144	75	85	64	64	105	73	452	0	1	217	0	-0.0247346	-0.0559846	-0.145872
KV581844.1	15225	T	C	heterozygous	115	144	75	85	64	64	105	73	452	0	1	217	0	-0.0247346	-0.0559846	-0.145872
LNJA010002735.1	18522	C	T	heterozygous	140	159	85	80	85	78	83	35	283	0	0	270	0	-0.0469241	-0.053245	-0.235162
LNJA010002735.1	18525	A	G	heterozygous	140	155	91	74	91	72	89	29	289	0	0	270	0	-0.0769389	-0.0837059	-0.279661
KV582139.1	14569	C	A	heterozygous	114	123	315	145	256	113	319	90	487	0	0	331	0	-0.20377	-0.212754	-0.298938
LNJA010003429.1	6371	A	C	heterozygous	103	163	116	94	127	86	192	89	514	0	4	192	0	-0.165163	-0.209026	-0.296056
LNJA010003429.1	6374	A	G	heterozygous	109	163	116	94	127	86	192	89	515	0	4	192	0	-0.151646	-0.195509	-0.282539
KV582333.1	16203	C	A	heterozygous	97	134	120	125	88	89	138	100	304	0	0	247	0	-0.0698825	-0.0772617	-0.159919
LNJA010006592.1	7628	G	A	heterozygous	140	33	149	35	91	16	135	9	434	0	0	140	0	-0.000534054	-0.0412187	-0.128251
LNJA010006592.1	7705	C	A	heterozygous	83	61	90	65	27	16	63	17	145	0	0	134	0	-0.00425627	-0.0515181	-0.211111
LNJA010010423.1	10573	T	C	heterozygous	104	58	52	26	112	28	173	14	366	0	0	117	0	-0.0246914	-0.158025	-0.283158
LNJA010010423.1	10612	T	C	heterozygous	104	58	52	26	112	28	173	14	187	0	0	117	0	-0.0246914	-0.158025	-0.283158
LNJA010010423.1	10615	G	A	heterozygous	104	58	52	26	112	28	173	14	187	0	0	117	0	-0.0246914	-0.158025	-0.283158
LNJA010010423.1	10618	A	C	heterozygous	104	58	52	26	112	28	173	14	187	0	0	117	0	-0.0246914	-0.158025	-0.283158
KV584327.1	8619	T	A	heterozygous	86	149	53	84	32	47	110	54	286	0	0	242	0	-0.0209039	-0.0391058	-0.304774
LNJA010011317.1	7477	C	A	heterozygous	72	136	126	140	107	85	144	62	167	0	0	162	0	-0.12753	-0.211138	-0.352875
LNJA010013356.1	1227	G	C	heterozygous	28	61	134	81	119	57	230	96	421	0	0	229	0	-0.308649	-0.36153	-0.390915
LNJA010014599.1	5575	A	C	heterozygous	53	103	35	46	31	18	96	16	263	0	1	218	0	-0.0923552	-0.292909	-0.517399
LNJA010014599.1	5638	C	T	heterozygous	40	73	26	33	21	14	70	13	137	0	0	113	0	-0.0866957	-0.246018	-0.489391
LNJA010014599.1	5648	T	A	heterozygous	38	73	26	33	21	14	70	13	137	0	0	113	0	-0.0983356	-0.257658	-0.501031
LNJA010014599.1	5662	T	A	heterozygous	40	73	26	33	21	14	70	13	137	0	0	113	0	-0.0866957	-0.246018	-0.489391
LNJA010015399.1	9947	T	A	heterozygous	113	208	234	116	185	83	392	147	473	0	0	185	0	-0.316547	-0.338274	-0.375248
LNJA010016158.1	2455	C	A	heterozygous	57	94	59	93	23	30	114	62	130	0	0	221	0	-0.0106745	-0.0564788	-0.270244
LNJA010017310.1	5288	A	G	heterozygous	43	162	61	135	27	50	56	85	224	0	0	353	0	-0.101468	-0.140893	-0.187407
LNJA010017310.1	5293	G	A	heterozygous	43	162	61	135	27	50	56	85	224	0	0	353	0	-0.101468	-0.140893	-0.187407
LNJA010017310.1	5296	C	A	heterozygous	43	162	61	135	27	50	56	85	224	0	0	353	0	-0.101468	-0.140893	-0.187407
LNJA010022547.1	4338	T	C	heterozygous	23	55	17	31	10	12	40	15	103	0	0	87	0	-0.0592949	-0.159674	-0.432401
LNJA010022547.1	4354	C	T	heterozygous	23	55	17	31	10	12	40	15	103	0	0	87	0	-0.0592949	-0.159674	-0.432401
LNJA010023643.1	9061	T	A	heterozygous	113	144	110	129	82	75	164	86	341	0	0	229	0	-0.0205623	-0.0826043	-0.216311
LNJA010023643.1	9077	A	T	heterozygous	113	144	109	129	82	75	170	88	349	0	0	229	0	-0.0182945	-0.0826043	-0.219226
LNJA010024822.1	5761	T	G	heterozygous	116	175	131	106	86	57	157	59	383	0	0	117	0	-0.154117	-0.202773	-0.328226
LNJA010024822.1	5818	T	G	heterozygous	114	175	128	107	86	62	157	59	366	0	0	118	0	-0.150217	-0.186617	-0.332388
LNJA010026591.1	2267	C	T	heterozygous	110	65	93	25	79	18	141	15	0	107	101	0	0	-0.159564	-0.185862	-0.275275
LNJA010026591.1	2278	A	T	heterozygous	110	65	93	50	79	36	141	30	0	214	101	0	0	-0.0217782	-0.0583851	-0.19599
LNJA010026591.1	2279	G	A	heterozygous	110	65	93	50	79	36	141	30	0	214	101	0	0	-0.0217782	-0.0583851	-0.19599
LNJA010026591.1	2295	A	T	heterozygous	110	65	93	50	79	36	141	30	0	214	101	0	0	-0.0217782	-0.0583851	-0.19599
LNJA010026591.1	2329	G	C	heterozygous	110	65	93	50	79	36	141	30	0	214	101	0	0	-0.0217782	-0.0583851	-0.19599
LNJA010026592.1	887	C	T	heterozygous	113	175	106	95	92	70	125	57	180	0	0	373	0	-0.135002	-0.17554	-0.294452
KV589093.1	4614	A	C	heterozygous	120	119	100	91	262	84	307	41	1093	0	8	146	0	-0.0214682	-0.255133	-0.380092
LNJA010028515.1	3098	C	A	heterozygous	90	179	92	76	92	74	134	68	239	0	0	190	0	-0.213047	-0.219644	-0.328794
KV589259.1	5790	G	A	heterozygous	197	314	260	231	259	214	320	183	531	0	0	473	0	-0.144013	-0.16205	-0.250664
KV589324.1	228	G	A	heterozygous	101	317	80	203	74	186	37	1	0	335	536	0	0	-0.0410587	-0.0429886	-0.732057
KV590261.1	4688	A	C	heterozygous	34	112	32	88	12	21	42	24	511	0	0	224	0	-0.03379	-0.13076	-0.403487
KV590385.1	982	T	A	heterozygous	5	53	18	130	9	50	94	87	0	261	315	0	0	-0.0354147	-0.0663355	-0.43313
LNJA010033693.1	4923	T	C	heterozygous	166	215	135	150	102	112	167	156	367	0	0	398	0	-0.0379887	-0.04094	-0.0813323
LNJA010033693.1	4933	A	C	heterozygous	172	209	135	150	102	112	167	156	367	0	0	398	0	-0.0222406	-0.0251919	-0.0655843
LNJA010033961.1	1825	C	T	heterozygous	76	94	85	85	52	45	120	60	326	0	7	285	0	-0.0529412	-0.0890237	-0.219608
LNJA010036952.1	2233	A	G	heterozygous	256	285	156	161	140	131	150	51	0	499	232	0	0	-0.0189158	-0.0434074	-0.273071
KV591361.1	5501	C	A	heterozygous	105	228	123	124	46	45	141	75	386	0	0	329	0	-0.18266	-0.190179	-0.337462
LNJA010038095.1	2513	A	G	heterozygous	106	168	101	142	61	64	165	93	386	0	0	277	0	-0.0287765	-0.101139	-0.252674
LNJA010042477.1	2684	T	A	heterozygous	55	84	39	50	75	89	71	48	139	0	0	364	0	-0.0425188	-0.0616336	-0.200955
LNJA010042477.1	2688	C	T	heterozygous	55	84	39	50	75	89	71	48	139	0	0	364	0	-0.0425188	-0.0616336	-0.200955
LNJA010042477.1	2693	G	C	heterozygous	55	83	39	50	75	89	71	48	139	0	0	364	0	-0.0396515	-0.0587663	-0.198088
LNJA010042477.1	2721	T	C	heterozygous	28	41	18	25	37	44	38	26	139	0	0	186	0	-0.0128075	-0.050993	-0.187953
LNJA010045542.1	6292	A	G	heterozygous	73	197	87	118	52	60	96	49	270	0	0	244	0	-0.15402	-0.193915	-0.391699
LNJA010046049.1	991	A	G	heterozygous	25	107	44	93	40	56	48	46	148	0	0	276	0	-0.131774	-0.227273	-0.321244
LNJA010046049.1	1029	T	C	heterozygous	29	111	43	94	39	57	50	46	148	0	0	274	0	-0.106726	-0.199107	-0.31369
LNJA010047209.1	1723	A	T	heterozygous	135	67	153	65	94	33	221	35	236	0	1	267	0	-0.033518	-0.0718406	-0.194964
LNJA010049023.1	3058	A	T	heterozygous	191	258	168	135	194	153	253	173	469	0	0	209	0	-0.129066	-0.133688	-0.168507
KV594713.1	3555	A	T	heterozygous	208	290	318	144	280	126	335	124	714	0	0	259	0	-0.270641	-0.271984	-0.312177
KV594713.1	3563	G	C	heterozygous	207	289	319	144	280	126	335	123	714	0	0	259	0	-0.271646	-0.272316	-0.314102
KV594713.1	3567	A	C	heterozygous	207	287	317	143	280	126	337	121	714	0	0	259	0	-0.270102	-0.270627	-0.31678
KV594713.1	3584	A	G	heterozygous	204	288	317	143	280	126	333	121	714	0	0	258	0	-0.274496	-0.275021	-0.318846
LNJA010050773.1	3969	G	T	heterozygous	58	97	68	67	83	64	107	60	257	0	0	225	0	-0.12951	-0.190432	-0.266525
KV594791.1	5767	C	A	heterozygous	197	403	192	266	135	172	209	190	486	0	0	494	0	-0.0908806	-0.111406	-0.195476
LNJA010051284.1	4742	G	C	heterozygous	277	197	247	120	315	121	295	111	469	0	0	271	0	-0.0886363	-0.138089	-0.142213
LNJA010052769.1	646	C	G	heterozygous	188	290	162	149	207	186	309	172	485	0	6	336	0	-0.127595	-0.133412	-0.249106
LNJA010052769.1	649	T	C	heterozygous	188	290	162	149	207	186	313	172	485	0	6	336	0	-0.127595	-0.133412	-0.252055
KV595932.1	5494	G	A	heterozygous	51	36	36	16	36	14	50	3	150	0	0	91	0	-0.106101	-0.133793	-0.357189
KV595932.1	5495	A	G	heterozygous	51	36	36	16	36	14	55	3	150	0	0	91	0	-0.106101	-0.133793	-0.362069
KV595932.1	5621	T	C	heterozygous	33	13	21	6	21	4	28	5	155	0	0	45	0	-0.0603865	-0.122609	-0.131094
KV596037.1	4698	C	A	heterozygous	72	48	21	10	26	11	68	8	311	0	0	83	0	-0.0774194	-0.102703	-0.294737
KV596037.1	4744	C	A	heterozygous	72	48	21	10	26	11	69	8	116	0	1	83	0	-0.0774194	-0.102703	-0.296104
KV596037.1	4763	A	G	heterozygous	72	48	21	10	26	11	69	8	116	0	1	83	0	-0.0774194	-0.102703	-0.296104
KV596348.1	4953	T	C	heterozygous	92	251	211	173	169	122	253	126	501	0	0	568	0	-0.281258	-0.312534	-0.399325
KV596406.1	849	T	G	heterozygous	239	314	216	193	185	132	229	160	583	0	0	441	0	-0.0959293	-0.151408	-0.156501
LNJA010060126.1	2821	G	T	heterozygous	8	141	36	256	44	142	25	2	93	0	2	600	0	-0.0695964	-0.182868	-0.872235
LNJA010060126.1	2823	A	G	heterozygous	10	141	36	256	44	142	25	2	93	0	2	600	0	-0.0570625	-0.170334	-0.859701
KV597119.1	3091	A	G	heterozygous	110	170	75	64	71	54	104	60	178	0	0	218	0	-0.146711	-0.175143	-0.241289
KV597119.1	3132	A	G	heterozygous	112	171	76	64	71	57	108	60	184	0	0	218	0	-0.147097	-0.158928	-0.247097
KV597119.1	3154	T	A	heterozygous	112	173	76	64	76	57	108	60	184	0	0	219	0	-0.149875	-0.178446	-0.249875
KV597119.1	3169	G	A	heterozygous	113	176	77	64	76	57	108	60	184	0	0	219	0	-0.155096	-0.180425	-0.251854
LNJA010062260.1	3057	A	G	heterozygous	102	188	107	110	97	81	174	108	358	0	0	204	0	-0.141363	-0.19322	-0.265297
LNJA010062260.1	3059	A	G	heterozygous	102	188	107	110	97	81	174	108	358	0	0	204	0	-0.141363	-0.19322	-0.265297
LNJA010062260.1	3095	A	T	heterozygous	102	188	107	111	97	81	174	108	358	0	0	204	0	-0.139102	-0.19322	-0.265297
LNJA010062260.1	3111	T	C	heterozygous	101	187	107	111	96	81	174	108	358	0	0	204	0	-0.140131	-0.191678	-0.266327
KV597749.1	5620	G	A	heterozygous	38	125	100	105	82	50	83	12	361	0	0	185	0	-0.254676	-0.388083	-0.640555
KV598180.1	4756	G	A	heterozygous	37	69	109	93	46	39	82	14	235	0	0	203	0	-0.190547	-0.19212	-0.50511
LNJA010066384.1	3732	G	A	heterozygous	209	308	210	222	152	144	291	169	471	0	0	507	0	-0.0818558	-0.109258	-0.228353
LNJA010068109.1	916	T	G	heterozygous	282	215	236	155	286	126	410	98	498	0	0	317	0	-0.0361761	-0.12677	-0.239682
LNJA010068109.1	926	T	G	heterozygous	280	216	236	155	281	126	410	98	498	0	0	317	0	-0.0390644	-0.125902	-0.24257
LNJA010068109.1	928	G	A	heterozygous	278	216	236	155	281	126	410	98	498	0	0	317	0	-0.0408275	-0.127665	-0.244334
LNJA010068109.1	940	G	T	heterozygous	276	218	229	154	281	126	410	98	498	0	0	313	0	-0.0392068	-0.131713	-0.248382
LNJA010068109.1	960	A	G	heterozygous	274	218	219	153	275	126	410	98	498	0	0	301	0	-0.0317991	-0.128875	-0.250176
LNJA010068109.1	975	C	T	heterozygous	274	218	217	153	279	126	412	100	498	0	0	295	0	-0.0295759	-0.131978	-0.247777
LNJA010068109.1	976	T	C	heterozygous	274	218	217	153	279	126	412	100	498	0	0	295	0	-0.0295759	-0.131978	-0.247777
LNJA010072670.1	3002	G	T	heterozygous	11	91	61	55	48	40	99	36	0	226	199	0	0	-0.418019	-0.437611	-0.62549
KV599733.1	793	G	A	heterozygous	76	198	54	66	64	70	123	81	203	0	0	258	0	-0.172628	-0.20024	-0.325569
KV599733.1	806	C	G	heterozygous	76	195	54	66	81	52	124	79	203	0	0	257	0	-0.169557	-0.32858	-0.330395
KV599733.1	823	T	G	heterozygous	76	192	54	66	62	66	124	81	203	0	0	252	0	-0.166418	-0.200793	-0.321296
LNJA010074971.1	3389	C	T	heterozygous	136	182	91	91	53	49	170	96	363	0	0	276	0	-0.072327	-0.0919349	-0.211425
LNJA010074971.1	3437	A	T	heterozygous	136	182	91	91	53	47	170	98	252	0	0	275	0	-0.072327	-0.102327	-0.206655
LNJA010075544.1	4141	G	T	heterozygous	137	198	162	166	122	109	139	69	333	0	0	179	0	-0.0849472	-0.119183	-0.259314
LNJA010077461.1	3141	A	T	heterozygous	22	78	50	52	32	22	98	36	279	0	0	287	0	-0.270196	-0.372593	-0.511343
LNJA010077706.1	1586	T	G	heterozygous	5	69	10	27	8	13	334	68	494	0	7	89	0	-0.202703	-0.313385	-0.763278
LNJA010080575.1	891	C	T	heterozygous	200	257	136	81	103	56	227	67	496	0	0	198	0	-0.189091	-0.210162	-0.334472
LNJA010080575.1	897	A	G	heterozygous	202	257	136	81	105	56	229	67	496	0	0	201	0	-0.186641	-0.212087	-0.333562
KV601858.1	4158	T	A	heterozygous	51	61	74	57	48	32	58	20	239	0	0	149	0	-0.109528	-0.144643	-0.288233
KV601858.1	4188	A	T	heterozygous	50	62	75	65	43	32	58	21	239	0	0	149	0	-0.0892857	-0.126905	-0.287749
LNJA010084889.1	3897	T	C	heterozygous	133	95	114	67	71	32	142	30	0	208	240	0	0	-0.0465009	-0.105987	-0.242248
LNJA010084889.1	3936	A	G	heterozygous	270	186	232	140	144	63	291	60	0	444	240	0	0	-0.0315507	-0.103547	-0.236955
LNJA010084889.1	3963	T	C	heterozygous	269	96	228	73	143	32	285	30	0	233	240	0	0	-0.0204888	-0.0801566	-0.167776
LNJA010084889.1	3985	C	A	heterozygous	269	96	228	73	143	32	285	32	0	233	240	0	0	-0.0204888	-0.0801566	-0.162067
LNJA010084889.1	3986	G	T	heterozygous	268	97	228	73	143	32	285	32	0	233	240	0	0	-0.0232285	-0.0828963	-0.164807
LNJA010084889.1	4049	A	G	heterozygous	138	96	120	71	74	32	150	32	0	232	240	0	0	-0.0385287	-0.10837	-0.234432
KV602966.1	4093	C	T	heterozygous	144	126	182	105	155	75	369	119	2185	0	1	217	0	-0.100813	-0.14058	-0.222814
LNJA010092438.1	2834	T	G	heterozygous	143	138	123	118	134	72	134	44	253	0	0	148	0	-0.00147665	-0.141589	-0.243912
LNJA010094778.1	2489	C	T	heterozygous	131	204	105	113	106	100	150	63	135	0	0	239	0	-0.0906066	-0.123518	-0.313181
LNJA010094778.1	2497	A	T	heterozygous	133	204	113	113	116	100	173	63	135	0	0	239	0	-0.105341	-0.142378	-0.338392
LNJA010094778.1	2579	A	G	heterozygous	135	202	113	113	116	100	172	63	266	0	0	239	0	-0.0994065	-0.136444	-0.331321
LNJA010095109.1	3278	G	A	heterozygous	57	24	88	26	38	11	109	24	181	0	0	223	0	-0.0682261	-0.0718065	-0.115845
KV604390.1	1274	G	A	heterozygous	99	192	71	89	46	56	105	74	332	0	0	302	0	-0.103544	-0.110774	-0.246386
LNJA010097001.1	3482	T	G	heterozygous	88	247	34	82	34	74	54	70	99	0	0	464	0	-0.0304169	-0.0521282	-0.172797
LNJA010097001.1	3504	C	A	heterozygous	88	247	34	82	34	74	54	70	99	0	0	464	0	-0.0304169	-0.0521282	-0.172797
LNJA010097804.1	3315	A	C	heterozygous	2	21	22	47	14	29	36	9	0	82	203	0	0	-0.231884	-0.238625	-0.713043
LNJA010097859.1	2319	A	G	heterozygous	9	42	13	35	9	15	58	18	78	0	0	242	0	-0.0943627	-0.198529	-0.586687
LNJA010097859.1	2375	T	G	heterozygous	20	34	28	35	19	15	58	18	78	0	0	241	0	-0.0740741	-0.188453	-0.392788
LNJA010112688.1	2301	G	T	heterozygous	161	149	167	110	155	85	339	117	464	0	0	374	0	-0.0835332	-0.126478	-0.224066
LNJA010114351.1	663	T	A	heterozygous	322	448	175	219	166	186	278	235	434	0	0	539	0	-0.0259806	-0.0534091	-0.123729
LNJA010114351.1	664	T	A	heterozygous	322	448	175	219	166	186	278	235	434	0	0	539	0	-0.0259806	-0.0534091	-0.123729
LNJA010116964.1	2606	C	T	heterozygous	101	174	65	80	95	94	130	92	346	0	0	313	0	-0.0810031	-0.135373	-0.218313
LNJA010116964.1	2632	C	T	heterozygous	102	174	65	80	92	92	130	92	369	0	0	308	0	-0.0787106	-0.130435	-0.21602
KV608556.1	2243	G	A	heterozygous	103	235	114	178	102	155	212	148	351	0	0	242	0	-0.0856772	-0.0921534	-0.284155
KV608556.1	2256	A	C	heterozygous	103	234	114	178	102	155	212	147	351	0	0	241	0	-0.084773	-0.0912492	-0.284891
LNJA010118445.1	2180	G	A	heterozygous	531	228	405	133	400	107	639	118	486	0	2	259	0	-0.0531834	-0.0893499	-0.144517
LNJA010118445.1	2194	T	C	heterozygous	531	228	407	134	400	107	639	119	486	0	2	259	0	-0.0527058	-0.0893499	-0.143403
LNJA010127937.1	296	C	T	heterozygous	44	66	79	59	76	55	92	51	0	233	315	0	0	-0.172464	-0.180153	-0.243357
LNJA010136575.1	3092	T	A	heterozygous	313	184	244	127	326	139	400	104	490	0	2	343	0	-0.0279033	-0.0712966	-0.163872
LNJA010136575.1	3093	G	A	heterozygous	313	184	244	127	326	139	400	104	490	0	0	343	0	-0.0279033	-0.0712966	-0.163872
LNJA010136575.1	3104	T	G	heterozygous	313	184	244	124	322	139	400	104	490	0	0	345	0	-0.0332648	-0.0687029	-0.163872
LNJA010138001.1	2600	T	C	heterozygous	31	84	71	96	37	42	56	28	113	0	0	158	0	-0.155584	-0.198789	-0.397101
LNJA010138133.1	3255	A	C	heterozygous	3	122	8	171	7	101	127	103	4	229	975	0	0	-0.0206927	-0.0408148	-0.528174
LNJA010143432.1	2212	G	T	heterozygous	48	131	56	60	78	56	168	112	974	0	2	290	0	-0.214602	-0.313933	-0.331844
LNJA010145242.1	1867	A	T	heterozygous	38	92	35	65	30	49	25	36	111	0	0	87	0	-0.0576923	-0.0874391	-0.117528
LNJA010147941.1	972	T	A	heterozygous	152	112	126	62	70	34	172	39	364	0	2	186	0	-0.0944552	-0.0973193	-0.239408
KV615147.1	483	G	A	heterozygous	154	161	175	141	132	84	181	68	452	0	0	198	0	-0.0649086	-0.122222	-0.238019
LNJA010154574.1	2967	T	A	heterozygous	97	92	50	42	34	22	120	32	0	219	226	0	0	-0.0302507	-0.0939153	-0.276246
LNJA010157878.1	2541	A	C	heterozygous	208	336	135	173	63	64	146	136	240	0	0	367	0	-0.0559587	-0.11371	-0.135378
LNJA010157878.1	2549	A	C	heterozygous	201	343	127	181	61	66	140	140	240	0	0	367	0	-0.0428524	-0.11083	-0.130515
LNJA010157878.1	2551	A	G	heterozygous	201	343	127	181	62	66	142	140	240	0	0	367	0	-0.0428524	-0.11489	-0.134061
LNJA010158138.1	2339	A	T	heterozygous	186	468	129	201	112	147	207	161	321	0	0	448	0	-0.106505	-0.148029	-0.278096
LNJA010158138.1	2351	T	C	heterozygous	187	465	129	201	112	147	207	161	321	0	0	445	0	-0.104099	-0.145623	-0.27569
LNJA010167492.1	348	T	C	heterozygous	94	181	73	65	90	60	127	80	271	0	0	262	0	-0.187167	-0.258182	-0.271708
LNJA010167492.1	412	C	G	heterozygous	95	174	75	65	91	60	127	80	147	0	0	264	0	-0.182554	-0.249489	-0.260367
LNJA010171707.1	1419	C	T	heterozygous	120	202	87	141	61	91	129	98	449	0	0	279	0	-0.00890814	-0.028645	-0.195611
LNJA010171707.1	1452	T	A	heterozygous	131	193	98	129	79	74	139	87	452	0	0	279	0	-0.0273971	-0.112019	-0.210723
LNJA010177569.1	2239	G	C	heterozygous	102	100	141	53	107	40	117	40	383	0	0	184	0	-0.221854	-0.222941	-0.240272
LNJA010177569.1	2261	T	A	heterozygous	104	100	139	53	107	40	117	40	385	0	0	184	0	-0.214154	-0.218087	-0.235419
LNJA010177569.1	2263	A	T	heterozygous	104	100	139	53	107	40	117	40	385	0	0	184	0	-0.214154	-0.218087	-0.235419
LNJA010182160.1	1271	C	T	heterozygous	116	216	121	159	145	158	270	205	393	0	0	372	0	-0.0827453	-0.12915	-0.219023
LNJA010182160.1	1272	C	T	heterozygous	116	216	121	159	145	158	268	205	393	0	0	372	0	-0.0827453	-0.12915	-0.217199
LNJA010193073.1	1880	T	A	heterozygous	68	109	55	75	41	49	58	36	197	0	0	182	0	-0.0388961	-0.0713748	-0.23284
KV623120.1	1756	C	T	heterozygous	58	71	68	35	42	14	97	28	252	0	0	73	0	-0.210582	-0.300388	-0.326388
LNJA010212447.1	1540	A	G	heterozygous	44	53	150	122	150	104	210	84	460	0	0	285	0	-0.0978623	-0.136943	-0.260677
LNJA010216755.1	796	A	C	heterozygous	47	111	84	108	54	52	105	45	212	0	0	216	0	-0.140032	-0.211966	-0.402532
LNJA010224382.1	726	T	C	heterozygous	170	141	211	83	117	37	239	37	419	0	0	212	0	-0.171063	-0.213116	-0.319318
KV626345.1	707	T	A	heterozygous	62	93	47	64	27	36	119	87	0	192	133	0	0	-0.0234234	-0.0285714	-0.17767
LNJA010227134.1	888	C	A	heterozygous	14	54	6	21	16	12	20	4	118	0	0	76	0	-0.0163399	-0.365546	-0.627451
LNJA010227134.1	919	T	A	heterozygous	14	54	6	22	16	12	20	4	118	0	0	76	0	-0.00840336	-0.365546	-0.627451
LNJA010227134.1	920	A	C	heterozygous	14	54	6	22	16	12	20	4	118	0	0	76	0	-0.00840336	-0.365546	-0.627451
LNJA010227139.1	1074	C	T	heterozygous	109	108	61	57	62	42	152	43	313	0	0	146	0	-0.014645	-0.0938497	-0.277183
LNJA010232169.1	296	A	T	heterozygous	11	190	25	65	20	40	27	25	160	0	1	257	0	-0.223051	-0.278607	-0.464504
LNJA010236836.1	1564	G	T	heterozygous	20	25	46	55	26	31	61	41	0	150	97	0	0	-0.0110011	-0.0116959	-0.153595
LNJA010243385.1	1553	G	A	heterozygous	23	81	7	22	22	12	35	9	93	0	0	103	0	-0.0202255	-0.425905	-0.574301
LNJA010243385.1	1559	C	T	heterozygous	23	81	14	44	43	22	70	19	184	0	0	209	0	-0.0202255	-0.440385	-0.565363
LNJA010243385.1	1613	T	C	heterozygous	21	83	32	46	59	24	103	21	262	0	0	209	0	-0.208333	-0.50892	-0.628722
KV629780.1	1794	C	A	heterozygous	165	106	189	72	94	35	169	35	282	0	0	149	0	-0.115282	-0.119826	-0.219575
LNJA010253810.1	1162	A	C	heterozygous	224	318	174	63	168	59	235	64	676	0	0	321	0	-0.320893	-0.326804	-0.372669
LNJA010253810.1	1163	A	T	heterozygous	224	312	175	63	168	59	235	64	676	0	0	321	0	-0.317384	-0.322178	-0.368043
LNJA010253810.1	1170	C	T	heterozygous	230	310	175	63	167	59	234	64	676	0	0	321	0	-0.309368	-0.313012	-0.359309
LNJA010256898.1	1695	G	T	heterozygous	162	274	105	146	143	170	205	134	455	0	0	520	0	-0.0467671	-0.0853094	-0.23316
LNJA010264799.1	1001	A	C	heterozygous	315	464	240	273	255	264	381	248	621	0	1	544	0	-0.0634717	-0.0869649	-0.201359
LNJA010269569.1	210	G	A	heterozygous	149	127	122	76	168	102	315	126	496	0	1	203	0	-0.0763065	-0.0823671	-0.174431
LNJA010287771.1	1585	A	G	heterozygous	7	185	10	37	97	87	205	98	398	0	0	307	0	-0.176308	-0.490716	-0.640109
LNJA010298237.1	527	C	T	heterozygous	177	266	126	144	86	94	211	104	443	0	0	280	0	-0.0671181	-0.0782292	-0.270293
KV639327.1	1286	C	A	heterozygous	257	350	183	222	141	152	270	204	844	0	0	551	0	-0.0284581	-0.0578349	-0.146227
KV639327.1	1290	A	G	heterozygous	257	350	183	222	141	152	270	204	844	0	0	551	0	-0.0284581	-0.0578349	-0.146227
LNJA010323317.1	757	G	A	heterozygous	126	349	66	176	109	220	183	185	202	0	0	505	0	-0.00746411	-0.0660438	-0.232019
LNJA010330245.1	516	C	T	heterozygous	201	201	216	141	261	158	358	92	458	0	1	172	0	-0.105042	-0.122912	-0.295556
KV645349.1	1077	T	C	heterozygous	343	290	353	247	265	155	407	173	492	0	0	223	0	-0.0464692	-0.0890882	-0.15986
LNJA010379776.1	508	T	C	heterozygous	37	129	23	79	50	88	112	141	317	0	0	491	0	-0.00259863	-0.139427	-0.219796
LNJA010379776.1	525	G	A	heterozygous	37	129	23	79	50	88	110	139	161	0	0	491	0	-0.00259863	-0.139427	-0.218876
LNJA010379776.1	540	G	T	heterozygous	33	133	23	78	48	90	110	139	161	0	0	491	0	-0.0289276	-0.149031	-0.242972
LNJA010384027.1	462	C	T	heterozygous	146	118	166	80	96	44	272	74	484	0	0	224	0	-0.121766	-0.132684	-0.233097
LNJA010384027.1	492	T	A	heterozygous	144	120	165	80	96	44	270	74	484	0	0	224	0	-0.128015	-0.14026	-0.239429
LNJA010392200.1	374	G	T	heterozygous	28	56	52	71	49	60	347	126	264	0	3	270	0	-0.0894309	-0.116208	-0.400282
LNJA010397730.1	721	C	T	heterozygous	67	97	50	43	32	27	56	19	180	0	0	112	0	-0.129098	-0.133836	-0.33813
LNJA010407129.1	674	C	T	heterozygous	111	485	78	307	37	127	95	222	230	0	4	515	0	-0.0163558	-0.0393681	-0.113443
LNJA010408315.1	754	A	T	heterozygous	187	182	183	104	133	73	216	58	413	0	0	282	0	-0.130856	-0.138856	-0.281546
LNJA010413973.1	389	A	G	heterozygous	39	117	55	54	44	42	88	34	263	0	0	228	0	-0.254587	-0.261628	-0.471311
LNJA010431780.1	218	C	A	heterozygous	79	141	44	75	25	36	48	35	371	0	0	58	0	-0.010657	-0.0507452	-0.219222
LNJA010431780.1	220	G	A	heterozygous	77	141	44	75	25	36	48	35	371	0	0	58	0	-0.0165369	-0.0566251	-0.225102
LNJA010438322.1	805	C	T	heterozygous	93	184	74	86	71	79	106	56	288	0	0	158	0	-0.12676	-0.137593	-0.318581
LNJA010438322.1	806	T	C	heterozygous	93	184	74	86	71	79	106	56	288	0	0	158	0	-0.12676	-0.137593	-0.318581
LNJA010438322.1	831	A	C	heterozygous	93	184	74	86	71	79	106	56	288	0	0	158	0	-0.12676	-0.137593	-0.318581
LNJA010457518.1	728	C	A	heterozygous	66	167	36	84	26	41	71	74	103	0	0	210	0	-0.0167382	-0.104798	-0.206393
LNJA010457518.1	730	A	G	heterozygous	66	167	36	84	26	41	70	74	103	0	0	210	0	-0.0167382	-0.104798	-0.202849
LNJA010457518.1	734	A	T	heterozygous	66	166	36	84	27	41	70	74	103	0	0	210	0	-0.0155172	-0.112576	-0.201628
LNJA010459660.1	825	G	A	heterozygous	214	235	261	211	130	101	218	105	443	0	0	431	0	-0.0763514	-0.0861559	-0.198308
LNJA010464099.1	250	C	T	heterozygous	43	68	56	75	28	32	43	24	88	0	0	200	0	-0.0400935	-0.0792793	-0.254404
LNJA010464099.1	252	G	A	heterozygous	43	68	56	75	28	32	43	24	88	0	0	200	0	-0.0400935	-0.0792793	-0.254404
KV658233.1	506	A	G	heterozygous	56	110	36	47	36	31	54	35	178	0	0	107	0	-0.0963855	-0.199964	-0.269392
KV658233.1	526	A	T	heterozygous	104	220	67	93	69	62	109	70	178	0	0	221	0	-0.0977623	-0.20573	-0.287951
KV658233.1	543	G	C	heterozygous	104	220	67	93	70	62	109	70	178	0	0	221	0	-0.0977623	-0.209315	-0.287951
KV658233.1	577	C	T	heterozygous	108	220	71	93	70	62	107	70	178	0	0	221	0	-0.103659	-0.201035	-0.275251
KV658233.1	579	A	G	heterozygous	110	220	71	93	70	63	107	70	178	0	0	221	0	-0.0995935	-0.192982	-0.271186
LNJA010496197.1	282	A	T	heterozygous	150	280	179	157	245	178	279	172	463	0	0	452	0	-0.183901	-0.230359	-0.269788
LNJA010496197.1	287	G	A	heterozygous	150	280	179	157	245	178	279	172	463	0	0	452	0	-0.183901	-0.230359	-0.269788
LNJA010497707.1	305	G	A	heterozygous	20	63	88	62	101	70	141	53	319	0	1	171	0	-0.345703	-0.349679	-0.48584
LNJA010497707.1	339	G	A	heterozygous	13	26	49	33	53	34	67	24	315	0	1	86	0	-0.264228	-0.275862	-0.40293
LNJA010497707.1	367	C	A	heterozygous	13	26	32	32	54	34	68	25	315	0	1	86	0	-0.166667	-0.280303	-0.397849
LNJA010497707.1	389	T	G	heterozygous	14	25	31	32	54	37	74	22	315	0	1	86	0	-0.133089	-0.234432	-0.411859
LNJA010497707.1	402	A	C	heterozygous	13	26	31	32	54	37	74	22	315	0	1	86	0	-0.15873	-0.260073	-0.4375
LNJA010503464.1	389	A	G	heterozygous	174	361	260	293	218	224	303	255	491	0	0	480	0	-0.144929	-0.167979	-0.217777
LNJA010503464.1	427	C	A	heterozygous	174	364	269	293	216	232	303	259	491	0	0	484	0	-0.155228	-0.158723	-0.215726
LNJA010535774.1	202	A	C	heterozygous	239	154	159	100	138	75	243	61	504	0	0	197	0	-0.00575712	-0.0397448	-0.1912
LNJA010535774.1	230	C	T	heterozygous	237	157	160	100	139	78	243	60	503	0	0	197	0	-0.0138618	-0.0390302	-0.200457
LNJA010576985.1	293	T	G	heterozygous	241	174	146	86	169	83	240	74	776	0	0	265	0	-0.0485875	-0.089912	-0.183608
LNJA010585009.1	446	A	T	heterozygous	59	181	112	115	108	107	94	51	135	0	2	210	0	-0.247559	-0.256492	-0.402443
LNJA010622935.1	197	C	T	heterozygous	181	287	114	107	112	92	161	63	403	0	0	240	0	-0.129085	-0.162267	-0.331998
LNJA010646524.1	198	T	C	heterozygous	88	80	65	57	50	42	113	59	0	134	218	0	0	-0.00897736	-0.0196687	-0.133167
LNJA010678608.1	238	T	G	heterozygous	35	72	46	84	23	34	78	45	142	0	0	206	0	-0.0267434	-0.076406	-0.307044
LNJA010698400.1	189	G	A	heterozygous	102	156	68	68	28	21	102	39	120	0	0	200	0	-0.104651	-0.17608	-0.328055
LNJA010720794.1	287	A	G	heterozygous	28	75	21	30	14	19	50	22	316	0	0	135	0	-0.13992	-0.152398	-0.4226
LNJA010720794.1	351	T	C	heterozygous	63	70	44	30	34	15	109	22	619	0	0	135	0	-0.12091	-0.220193	-0.358377
LNJA010720794.1	359	G	T	heterozygous	63	70	44	30	34	15	105	26	619	0	0	135	0	-0.12091	-0.220193	-0.327843
LNJA010881798.1	209	G	A	heterozygous	62	168	146	242	56	76	110	58	390	0	0	299	0	-0.106723	-0.154677	-0.385197

## Sheet: 1x3R1_increasingSNPs
X.CHROM	POS	REF	ALT	Class	D0_1x3.REF	D0_1x3.ALT	D11_1x3R1.REF	D11_1x3R1.ALT	D16_1x3R1.REF	D16_1x3R1.ALT	D23_1x3R1_B.REF	D23_1x3R1_B.ALT	D23_1x3R1_SM.REF	D23_1x3R1_SM.ALT	FEMALE1.REF	FEMALE1.ALT	MALE3.REF	MALE3.ALT	D0	D11	D16	D23_B	D23_SM
KV634329.1	685	G	A	heterozygous	206	68	217	218	54	60	83	177	10	22	0	500	505	0	0	0.252974	0.278141	0.432594	0.439325

## Sheet: 1x3R1_decreasingSNPs
X.CHROM	POS	REF	ALT	Class	D0_1x3.REF	D0_1x3.ALT	D11_1x3R1.REF	D11_1x3R1.ALT	D16_1x3R1.REF	D16_1x3R1.ALT	D23_1x3R1_B.REF	D23_1x3R1_B.ALT	D23_1x3R1_SM.REF	D23_1x3R1_SM.ALT	FEMALE1.REF	FEMALE1.ALT	MALE3.REF	MALE3.ALT	D0	D11	D16	D23_B	D23_SM

## Sheet: 1x3R3_increasingSNPs
X.CHROM	POS	REF	ALT	Class	D0_1x3.REF	D0_1x3.ALT	D11_1x3R3.REF	D11_1x3R3.ALT	D16_1x3R3.REF	D16_1x3R3.ALT	D23_1x3R3_B.REF	D23_1x3R3_B.ALT	D23_1x3R3_SM.REF	D23_1x3R3_SM.ALT	FEMALE1.REF	FEMALE1.ALT	MALE3.REF	MALE3.ALT	D0	D11	D16	D23_B	D23_SM
KV588838.1	5129	A	G	heterozygous	95	61	102	78	18	14	29	54	7	16	0	214	142	0	0	0.0423077	0.0464744	0.259577	0.304627
KV588838.1	5152	C	A	heterozygous	95	61	102	75	18	14	29	54	7	16	0	214	142	0	0	0.0327032	0.0464744	0.259577	0.304627
KV644783.1	1120	G	C	heterozygous	319	128	316	149	98	51	238	221	27	26	0	403	490	0	0	0.0340766	0.0559284	0.195128	0.204213
KV644783.1	1148	C	T	heterozygous	301	125	317	154	96	52	238	225	27	26	0	405	490	0	0	0.0335367	0.0579241	0.192534	0.197139

## Sheet: 1x3R3_decreasingSNPs
X.CHROM	POS	REF	ALT	Class	D0_1x3.REF	D0_1x3.ALT	D11_1x3R3.REF	D11_1x3R3.ALT	D16_1x3R3.REF	D16_1x3R3.ALT	D23_1x3R3_B.REF	D23_1x3R3_B.ALT	D23_1x3R3_SM.REF	D23_1x3R3_SM.ALT	FEMALE1.REF	FEMALE1.ALT	MALE3.REF	MALE3.ALT	D0	D11	D16	D23_B	D23_SM
KV594396.1	2914	G	A	heterozygous	9	140	18	108	12	20	98	43	20	11	1	226	74	0	0	-0.0824545	-0.314597	-0.634633	-0.584759
KV594396.1	2938	G	A	heterozygous	1	148	1	124	10	22	96	45	20	11	1	224	74	0	0	-0.00128859	-0.305789	-0.67414	-0.63845
LNJA010137652.1	1480	A	G	heterozygous	147	189	294	285	66	60	242	202	34	14	0	343	606	0	0	-0.070272	-0.0863095	-0.107545	-0.270833
LNJA010298874.1	278	C	T	heterozygous	61	80	146	157	54	52	122	58	21	7	455	0	0	237	0	-0.0492241	-0.0768098	-0.245154	-0.317376
LNJA010298874.1	279	A	G	heterozygous	61	80	146	157	54	52	122	58	21	7	455	0	0	237	0	-0.0492241	-0.0768098	-0.245154	-0.317376
LNJA010375465.1	640	T	C	heterozygous	61	66	85	69	17	12	68	26	18	6	117	0	0	258	0	-0.0716331	-0.105892	-0.243089	-0.269685
LNJA010375465.1	658	C	T	heterozygous	60	67	86	69	17	12	68	26	18	6	117	0	0	258	0	-0.0823978	-0.113766	-0.250963	-0.277559
LNJA010375465.1	660	G	T	heterozygous	61	69	86	69	17	12	68	27	18	6	117	0	0	258	0	-0.0856079	-0.116976	-0.246559	-0.280769
LNJA010375465.1	661	T	A	heterozygous	61	69	86	69	17	12	68	27	18	6	117	0	0	258	0	-0.0856079	-0.116976	-0.246559	-0.280769
LNJA010638743.1	316	A	G	heterozygous	222	259	233	256	36	38	285	197	21	9	8	482	489	0	0	-0.0149442	-0.024948	-0.129748	-0.238462
LNJA010638743.1	327	A	G	heterozygous	224	261	233	260	36	38	288	197	21	9	5	494	489	0	0	-0.010761	-0.0246308	-0.131959	-0.238144
LNJA010638743.1	339	G	A	heterozygous	224	263	233	260	36	38	288	197	21	9	5	495	489	0	0	-0.0126577	-0.0265276	-0.133856	-0.240041

[truncated: 6 more sheets: 2x1R1_increasingSNPs, 2x1R1_decreasingSNPs, 2x2R1_increasingSNPs, 2x2R1_decreasingSNPs, 2x3R2_increasingSNPs, 2x3R2_decreasingSNPs]
