# Supplementary material for: Balancing selection and candidate loci for survival and growth during larval development in the Mediterranean mussel, Mytilus galloprovincialis
Source: G3 (Bethesda). 2023 May 13;13(7):jkad103. doi: 10.1093/g3journal/jkad103 (PMC10320762; doi:10.1093/g3journal/jkad103)
Supplement: jkad103_Supplementary_Data [file jkad103_supplementary_data.zip › Table_S9_G3-2022-403903.xlsx]

## Sheet: 1x1R1_all_size_significantSNPs
X.CHROM	POS	REF	ALT	D23_1x1R1_B.REF	D23_1x1R1_B.ALT	D23_1x1R1_SM.REF	D23_1x1R1_SM.ALT	pvals
LNJA010000030.1	31158	C	T	232	72	10	31	3.17199e-11
KV581134.1	12147	G	C	12	26	28	2	1.01073e-06
KV581134.1	12194	T	A	12	26	28	2	1.01073e-06
KV581656.1	22174	A	T	126	64	13	38	3.77495e-07
KV581656.1	22221	C	T	133	66	13	38	2.15771e-07
LNJA010001991.1	936	A	G	2	76	49	10	2.75966e-21
LNJA010002052.1	16903	C	G	164	57	9	20	6.15338e-06
KV581794.1	4940	C	T	76	90	89	9	7.47577e-13
KV582043.1	18088	A	G	35	77	30	4	1.52402e-08
KV582247.1	15021	C	T	116	22	18	22	1.3385e-06
LNJA010003863.1	4956	T	G	106	191	33	5	4.88579e-09
LNJA010004461.1	13739	T	C	102	7	14	28	2.07526e-14
KV582582.1	13413	C	T	40	14	2	26	3.45019e-08
KV582582.1	13447	A	C	40	14	2	26	3.45019e-08
LNJA010007301.1	10473	T	A	68	25	7	58	3.99563e-14
LNJA010007301.1	10488	C	G	68	27	7	58	1.27269e-13
LNJA010007549.1	10544	A	T	23	142	30	14	8.4781e-13
KV583611.1	9737	G	T	165	25	10	13	1.28521e-06
LNJA010009018.1	10536	C	A	32	94	37	17	1.25265e-07
LNJA010009018.1	10539	C	A	32	94	37	17	1.25265e-07
KV583870.1	12238	T	A	33	45	70	12	3.39686e-08
KV583870.1	12259	A	G	56	95	40	10	3.35784e-07
KV584191.1	762	A	G	7	164	44	9	4.68734e-32
KV584242.1	4298	A	T	197	392	26	5	3.58791e-08
LNJA010010378.1	13238	G	T	118	97	136	9	5.03184e-15
LNJA010010378.1	13250	C	T	118	97	137	9	3.91231e-15
LNJA010010838.1	12754	T	C	80	175	45	9	4.6864e-12
LNJA010012938.1	522	T	C	3	203	16	8	3.28889e-26
KV585186.1	7347	C	G	331	276	51	9	1.01192e-05
KV586468.1	4067	T	A	244	33	15	21	2.08204e-11
LNJA010018599.1	8327	A	T	7	63	24	13	1.02584e-08
KV587257.1	7385	A	T	36	133	15	6	3.69593e-06
KV587529.1	3030	C	T	31	2	8	67	6.37525e-16
LNJA010022650.1	622	T	G	52	426	31	40	2.25393e-12
LNJA010022650.1	628	C	T	52	426	31	40	2.25393e-12
LNJA010023628.1	4514	A	C	244	382	45	14	6.40725e-08
LNJA010023632.1	9115	C	T	12	98	20	20	7.70257e-07
LNJA010027097.1	4563	C	T	55	2	14	34	2.00925e-12
KV588890.1	6409	A	T	71	27	3	36	2.50796e-11
KV589086.1	4020	T	C	79	10	15	21	1.20482e-07
LNJA010028098.1	1282	A	C	1	158	34	6	9.51627e-35
LNJA010028338.1	6129	T	A	267	40	36	24	1.23658e-06
LNJA010028379.1	4288	G	T	264	568	40	6	6.16669e-14
LNJA010028827.1	8103	G	A	208	54	16	40	1.32842e-13
KV589796.1	2021	G	A	307	84	16	22	1.83192e-06
LNJA010032780.1	1294	A	C	132	33	8	18	4.7676e-07
LNJA010034417.1	5180	G	A	79	308	22	3	1.65824e-13
LNJA010035225.1	2044	T	C	205	31	13	31	2.2276e-16
KV591139.1	4566	T	A	86	32	14	30	4.20302e-06
KV591139.1	4591	T	C	86	32	14	30	4.20302e-06
KV591139.1	4650	C	T	87	34	14	30	7.05435e-06
LNJA010036537.1	5352	A	G	14	50	27	3	2.15761e-09
LNJA010036537.1	5382	A	T	12	50	27	3	5.5474e-10
LNJA010036537.1	5387	A	G	12	50	27	3	5.5474e-10
LNJA010036952.1	2233	A	G	193	29	26	22	4.27569e-07
LNJA010037920.1	4265	C	T	102	34	6	24	3.64009e-08
LNJA010037920.1	4272	G	A	34	102	24	6	3.64009e-08
LNJA010037920.1	4286	A	T	102	34	6	24	3.64009e-08
LNJA010038116.1	6373	G	C	190	78	4	22	4.07549e-08
LNJA010039282.1	6136	T	A	21	193	18	14	1.12908e-10
LNJA010039282.1	6189	G	A	21	193	18	14	1.12908e-10
KV592116.1	1112	G	C	80	40	2	24	1.31737e-07
KV592218.1	4765	C	T	101	109	46	3	1.47223e-08
KV592241.1	2304	T	C	155	112	27	72	3.15546e-07
LNJA010040976.1	6390	T	C	44	74	44	10	1.81996e-07
LNJA010040976.1	6418	T	C	44	74	44	10	1.81996e-07
LNJA010044718.1	2908	C	T	77	98	34	6	6.60509e-06
LNJA010044718.1	2921	T	A	79	98	34	6	8.98389e-06
LNJA010044718.1	2930	C	T	79	98	34	6	8.98389e-06
LNJA010044718.1	2937	A	T	79	98	34	6	8.98389e-06
LNJA010044718.1	2938	A	G	79	98	34	6	8.98389e-06
LNJA010044718.1	2942	G	T	79	98	34	6	8.98389e-06
LNJA010045224.1	2281	G	A	378	121	17	30	1.81208e-08
LNJA010045224.1	2284	G	A	378	121	17	30	1.81208e-08
LNJA010045224.1	2311	T	A	378	121	17	30	1.81208e-08
LNJA010045224.1	2313	G	A	121	378	30	17	1.81208e-08
KV593640.1	1503	C	T	3	201	38	8	8.22205e-40
KV593640.1	1530	G	A	3	201	38	8	8.22205e-40
KV593640.1	1575	T	C	1	201	30	8	1.92417e-38
KV593988.1	4393	A	C	42	16	4	24	1.34075e-06
LNJA010047924.1	1684	T	C	277	78	14	29	6.85461e-10
LNJA010048947.1	5739	A	C	14	190	26	5	3.28336e-25
KV594791.1	5767	C	A	58	162	20	9	9.14778e-06
KV594791.1	5832	T	C	58	162	21	10	9.08847e-06
LNJA010053163.1	2398	G	A	65	10	11	20	3.68909e-07
LNJA010053231.1	5864	C	T	144	80	10	35	4.6632e-07
LNJA010053231.1	5865	C	T	144	80	10	35	4.6632e-07
LNJA010053231.1	5881	G	A	144	80	10	35	4.6632e-07
KV595626.1	480	G	A	54	296	27	13	7.14802e-14
LNJA010054893.1	5546	A	T	147	40	7	16	2.86437e-06
LNJA010056158.1	4596	A	G	189	285	28	6	3.20219e-06
LNJA010056522.1	5703	A	T	215	36	18	16	1.0887e-05
LNJA010056522.1	5737	C	A	215	36	18	16	1.0887e-05
LNJA010056522.1	5741	G	A	215	36	18	16	1.0887e-05
LNJA010057104.1	2323	A	G	157	25	16	26	7.71037e-11
LNJA010057104.1	2338	A	G	161	25	16	26	4.03915e-11
LNJA010057104.1	2356	A	G	161	25	16	24	3.58048e-10
LNJA010057145.1	3238	T	A	85	16	7	33	2.94326e-13
LNJA010057183.1	2841	A	G	129	157	38	4	9.9831e-08
LNJA010057748.1	1160	G	C	12	104	22	30	5.13376e-06
LNJA010057748.1	1168	G	A	12	102	22	30	6.83696e-06
LNJA010059506.1	1848	G	A	237	32	43	24	6.22532e-06
LNJA010061503.1	1751	C	G	2	22	18	6	1.12545e-05
LNJA010061806.1	265	G	A	343	109	10	18	8.37345e-06
LNJA010062251.1	2438	T	G	198	240	43	2	3.46794e-10
LNJA010062443.1	5132	C	A	33	211	19	21	8.24756e-07
LNJA010062443.1	5155	A	G	33	205	19	21	1.37698e-06
KV597508.1	1614	T	A	5	30	28	8	2.97934e-07
LNJA010063247.1	1552	T	A	2	56	16	18	1.45441e-06
LNJA010063247.1	1591	C	G	55	2	18	16	1.81209e-06
KV597889.1	831	A	G	58	116	20	4	7.58378e-06
KV597889.1	832	G	T	58	116	20	4	7.58378e-06
KV598060.1	2863	A	T	158	28	63	41	5.89018e-06
LNJA010069964.1	4931	A	T	141	38	6	22	2.03238e-09
LNJA010069964.1	4944	A	C	38	141	22	6	2.03238e-09
KV600259.1	3372	A	T	12	47	31	2	5.08818e-11
LNJA010076320.1	2433	C	T	2	42	22	10	1.2316e-08
KV600459.1	3843	A	G	6	26	39	7	2.4997e-08
KV600459.1	3852	C	T	26	6	7	39	2.4997e-08
KV601103.1	380	T	C	127	52	10	32	4.07441e-08
LNJA010080053.1	2388	G	A	223	206	38	2	3.94848e-07
KV601688.1	2184	C	T	57	235	28	30	6.88891e-06
LNJA010085263.1	3608	T	A	155	18	14	15	1.16701e-07
KV602481.1	2524	A	C	1	190	22	24	3.32653e-21
KV602535.1	3840	T	A	80	112	48	11	2.16222e-07
KV602590.1	1630	A	G	246	183	66	4	7.14812e-09
LNJA010087775.1	1252	G	A	475	80	31	27	2.62488e-09
LNJA010089789.1	4318	C	A	42	6	8	18	2.39672e-06
KV603154.1	3132	C	T	415	83	34	27	7.56419e-07
LNJA010092438.1	2866	T	G	12	50	25	12	4.59654e-06
LNJA010093423.1	2657	A	G	8	54	31	1	2.76273e-14
KV604315.1	4151	C	A	128	28	12	29	1.20243e-10
KV604315.1	4158	A	G	128	28	12	29	1.20243e-10
LNJA010095855.1	3833	C	T	110	38	13	43	8.15089e-11
LNJA010096864.1	772	G	C	32	82	28	10	1.66542e-06
LNJA010096864.1	840	T	C	32	83	28	10	1.37796e-06
LNJA010096864.1	841	C	T	32	83	28	10	1.37796e-06
LNJA010097978.1	1560	T	C	221	112	25	44	5.64113e-06
LNJA010098418.1	841	C	T	264	95	9	21	1.58694e-06
KV605448.1	3417	A	C	110	12	14	14	1.69612e-06
LNJA010105293.1	3038	A	C	61	110	30	6	4.37581e-07
LNJA010105391.1	3987	G	A	20	125	32	23	5.3062e-10
LNJA010105391.1	3994	A	G	127	18	23	32	8.49664e-11
LNJA010107814.1	485	C	T	122	30	19	30	9.32603e-08
LNJA010108951.1	2707	C	A	100	71	7	42	1.19212e-07
LNJA010108951.1	2720	C	T	100	71	7	42	1.19212e-07
LNJA010108951.1	2723	A	T	100	71	7	42	1.19212e-07
LNJA010111979.1	2248	T	G	417	69	32	32	1.18506e-11
LNJA010115387.1	2639	A	T	150	171	30	4	9.73913e-06
KV608656.1	3068	T	C	3	109	50	24	4.09992e-21
LNJA010118288.1	3262	T	A	66	291	24	26	5.96699e-06
LNJA010118288.1	3265	A	T	66	291	24	26	5.96699e-06
LNJA010118288.1	3286	T	A	66	292	24	26	5.60871e-06
LNJA010118288.1	3296	A	C	66	292	24	26	5.60871e-06
LNJA010118288.1	3303	T	A	66	292	24	26	5.60871e-06
LNJA010118445.1	2180	G	A	444	82	17	21	3.73148e-09
LNJA010118445.1	2194	T	C	444	82	17	22	8.63292e-10
LNJA010119860.1	1469	C	T	103	108	69	18	2.40516e-06
LNJA010121153.1	1115	T	C	50	229	32	34	3.67756e-07
LNJA010121153.1	1131	T	G	50	228	32	34	4.04232e-07
KV609374.1	851	T	C	71	12	15	26	8.50692e-08
KV609374.1	885	G	A	72	12	15	26	6.69528e-08
LNJA010125554.1	2553	A	G	213	242	52	16	9.31196e-06
LNJA010125862.1	2273	G	A	32	98	25	13	6.15713e-06
LNJA010125862.1	2294	A	G	32	98	25	13	6.15713e-06
LNJA010126709.1	661	A	G	327	155	16	33	2.02767e-06
LNJA010130158.1	1202	G	C	24	109	39	8	4.33799e-15
LNJA010131779.1	836	A	G	183	295	29	6	5.99439e-07
LNJA010134364.1	3355	G	A	322	140	5	23	5.1325e-08
LNJA010134364.1	3359	T	A	322	140	5	23	5.1325e-08
LNJA010135509.1	2167	T	G	18	76	31	23	4.65778e-06
KV611879.1	620	T	C	156	24	9	28	3.28317e-15
KV611879.1	648	T	C	156	24	9	30	3.69882e-16
LNJA010136575.1	1590	T	G	78	6	16	22	2.83476e-09
KV612095.1	1648	A	G	38	116	36	5	5.13471e-13
LNJA010141633.1	3113	A	T	27	191	20	18	1.29706e-08
LNJA010142815.1	1330	G	A	6	17	23	1	3.89476e-06
LNJA010144429.1	218	G	A	88	48	4	24	2.77768e-06
LNJA010147560.1	1960	C	T	87	135	23	2	1.40255e-06
KV614096.1	1652	C	T	105	192	38	10	2.71138e-08
KV614096.1	1674	G	A	104	192	38	10	2.2757e-08
LNJA010148991.1	2457	C	A	36	151	18	9	4.0755e-07
LNJA010149020.1	2113	C	T	462	252	103	16	3.88029e-06
LNJA010149767.1	2747	G	A	116	22	46	44	1.86362e-07
LNJA010149767.1	2748	A	G	116	22	46	44	1.86362e-07
LNJA010157878.1	2541	A	C	81	16	26	28	1.10289e-05
LNJA010163760.1	272	C	A	227	18	35	48	1.72812e-22
LNJA010163760.1	278	C	T	227	19	35	48	5.18399e-22
LNJA010163760.1	292	T	C	227	19	35	48	5.18399e-22
KV616800.1	1742	A	T	147	100	8	36	9.64993e-07
KV617079.1	2060	C	A	88	20	8	31	2.7374e-11
LNJA010165959.1	1053	C	T	1	20	43	2	2.42356e-12
LNJA010166863.1	980	A	G	184	50	6	33	8.37884e-15
LNJA010172408.1	258	A	T	109	134	34	6	5.76139e-06
LNJA010172408.1	261	C	T	109	134	34	6	5.76139e-06
LNJA010172408.1	278	A	G	109	133	34	6	6.42137e-06
KV618542.1	2543	G	A	2	89	38	6	7.78582e-23
KV618542.1	2580	A	C	1	86	38	6	5.51428e-23
KV618542.1	2586	A	G	1	88	38	6	2.33608e-23
KV618542.1	2619	G	A	1	88	38	6	2.33608e-23
KV618542.1	2622	A	T	1	88	38	6	2.33608e-23
KV618542.1	2629	T	A	1	88	38	6	2.33608e-23
KV619188.1	1799	A	T	32	194	30	31	1.04869e-08
LNJA010182160.1	1271	C	T	14	57	22	9	1.97031e-06
LNJA010182160.1	1272	C	T	14	57	22	9	1.97031e-06
LNJA010182659.1	2604	A	C	116	36	26	37	1.74562e-06
LNJA010182659.1	2611	C	T	116	36	26	37	1.74562e-06
LNJA010183011.1	2195	G	T	37	90	32	15	7.15058e-06
LNJA010183011.1	2218	A	T	31	90	32	15	8.39496e-07
LNJA010187964.1	737	T	C	129	26	16	23	1.83331e-07
LNJA010188612.1	2040	A	C	50	167	33	10	1.7911e-11
KV622426.1	524	G	A	349	148	4	30	1.06226e-11
KV623135.1	524	T	A	153	101	14	47	3.45775e-07
LNJA010208437.1	1305	A	G	5	241	23	18	7.18689e-26
LNJA010216672.1	1667	G	A	113	352	22	12	8.67251e-07
LNJA010218415.1	1031	G	A	277	92	12	21	5.71873e-06
LNJA010221516.1	648	G	A	236	90	9	22	1.84778e-06
LNJA010222017.1	297	A	C	59	78	43	10	5.18721e-06
LNJA010222455.1	1619	A	T	25	454	21	22	6.3143e-21
LNJA010222653.1	443	G	T	140	30	30	28	8.57634e-06
LNJA010222854.1	288	C	T	298	65	24	32	2.80562e-10
LNJA010224245.1	887	G	A	54	2	6	32	8.07527e-15
LNJA010234587.1	1936	G	A	17	86	16	7	6.67468e-07
LNJA010234587.1	1961	G	A	17	86	16	7	6.67468e-07
LNJA010239387.1	645	G	A	117	49	4	18	4.73634e-06
LNJA010241971.1	371	A	C	34	98	26	12	3.21196e-06
LNJA010241971.1	377	C	T	34	98	26	12	3.21196e-06
LNJA010241971.1	386	C	A	34	98	26	12	3.21196e-06
LNJA010247961.1	503	T	A	110	327	28	16	1.97301e-07
LNJA010250096.1	1913	C	T	16	118	18	12	1.90484e-08
LNJA010254660.1	288	T	C	281	151	56	3	7.16691e-06
LNJA010256955.1	1111	G	A	28	6	4	35	2.58058e-09
LNJA010256955.1	1122	A	T	28	6	4	35	2.58058e-09
LNJA010261118.1	950	G	A	17	94	15	8	1.29739e-06
LNJA010261118.1	1013	T	C	17	94	15	8	1.29739e-06
KV632931.1	804	T	A	74	28	16	32	1.10951e-05
KV632931.1	826	A	T	74	28	16	32	1.10951e-05
KV633059.1	664	T	G	23	191	15	10	1.17556e-09
LNJA010273379.1	909	C	A	4	17	34	8	8.14713e-06
LNJA010280621.1	517	C	T	222	53	15	22	2.3954e-07
LNJA010299990.1	719	T	C	87	26	14	26	3.75917e-06
LNJA010307323.1	337	G	A	90	199	22	7	4.17393e-06
KV638746.1	1174	C	G	128	100	87	8	1.72271e-09
KV639327.1	1286	C	A	241	253	62	19	6.24782e-06
KV639327.1	1290	A	G	239	255	62	19	4.56476e-06
LNJA010319298.1	1193	C	A	479	56	39	27	4.89379e-11
LNJA010321814.1	1273	T	G	4	84	49	13	2.84557e-20
LNJA010323449.1	1392	C	T	167	46	16	22	9.00238e-06
LNJA010326878.1	1214	C	T	61	97	56	21	1.83326e-06
KV640347.1	679	T	G	71	109	30	7	8.85341e-06
LNJA010328752.1	638	G	T	42	71	34	8	3.07514e-06
LNJA010332059.1	653	G	A	23	197	38	4	2.31634e-28
LNJA010334208.1	845	A	T	336	231	15	56	2.48752e-09
KV641608.1	1353	T	C	29	117	20	9	2.56669e-07
KV641608.1	1354	C	G	29	117	20	9	2.56669e-07
LNJA010349572.1	494	T	C	21	50	56	7	1.41716e-11
LNJA010354342.1	1044	T	C	71	192	23	7	1.06437e-07
LNJA010360079.1	750	G	T	421	123	34	43	1.63988e-09
KV645643.1	178	C	T	115	220	2	55	5.51377e-06
LNJA010376452.1	903	A	C	487	342	14	41	2.80716e-06
LNJA010384254.1	603	C	T	255	108	25	42	4.24812e-07
LNJA010384254.1	613	T	G	255	108	25	42	4.24812e-07
LNJA010385083.1	1104	G	T	90	22	23	34	4.39628e-07
LNJA010387598.1	454	G	T	216	132	54	2	8.84674e-07
LNJA010393181.1	418	T	C	88	119	32	5	2.03832e-06
LNJA010394389.1	1005	C	T	64	137	31	8	7.07061e-08
LNJA010400247.1	760	T	G	4	42	34	18	3.01793e-08
LNJA010400247.1	776	T	C	42	4	20	32	1.93485e-07
LNJA010401781.1	216	G	A	94	18	10	23	6.95502e-09
LNJA010401781.1	234	T	G	88	18	10	23	2.39909e-08
LNJA010401781.1	241	G	C	18	88	23	10	2.39909e-08
LNJA010413957.1	592	T	C	146	44	20	30	1.25218e-06
LNJA010413957.1	596	T	G	146	44	20	30	1.25218e-06
LNJA010413957.1	599	A	C	146	44	20	30	1.25218e-06
LNJA010413957.1	602	A	C	146	44	20	30	1.25218e-06
LNJA010413957.1	645	G	A	145	44	20	30	1.42066e-06
LNJA010413957.1	662	C	T	44	145	30	20	1.42066e-06
LNJA010413957.1	666	T	A	145	44	20	30	1.42066e-06
LNJA010425998.1	527	G	C	192	138	10	43	2.30131e-07
KV654522.1	755	T	C	70	159	25	9	2.93939e-06
KV654522.1	828	C	T	71	166	25	9	1.78913e-06
LNJA010452547.1	486	A	T	96	10	18	16	3.23075e-06
LNJA010491444.1	508	G	A	106	211	46	12	1.58595e-10
LNJA010492351.1	279	G	T	140	252	53	27	7.8937e-07
LNJA010508342.1	38	G	C	70	121	24	2	2.43731e-07
LNJA010514529.1	314	C	A	85	205	32	4	7.66732e-12
KV661736.1	719	T	G	212	41	8	14	4.2634e-07
KV661736.1	723	A	T	212	41	8	14	4.2634e-07
KV661736.1	743	G	T	212	41	8	14	4.2634e-07
LNJA010523140.1	337	G	A	58	4	14	28	2.75785e-10
LNJA010523140.1	372	C	T	58	4	14	28	2.75785e-10
LNJA010524717.1	514	A	C	18	128	16	15	1.65461e-06
LNJA010529794.1	609	G	A	92	139	48	18	4.59684e-06
LNJA010532510.1	451	T	C	189	274	42	16	9.62022e-06
LNJA010547232.1	459	A	T	89	67	4	28	1.09443e-05
LNJA010551640.1	611	T	G	1	72	14	8	2.27025e-11
LNJA010556577.1	169	A	C	49	142	43	12	4.03466e-12
LNJA010562883.1	486	T	A	93	374	20	8	1.22994e-09
LNJA010566210.1	277	T	C	180	62	22	31	6.73924e-06
LNJA010583442.1	294	A	G	201	100	8	27	1.01961e-06
LNJA010592614.1	510	T	G	118	12	6	21	1.41308e-14
LNJA010592743.1	271	C	T	164	193	62	12	6.43396e-09
LNJA010598638.1	390	T	A	120	64	2	24	8.6806e-08
LNJA010601654.1	452	C	T	239	106	8	30	1.08356e-08
LNJA010601706.1	393	T	G	4	25	23	6	2.15504e-06
LNJA010616152.1	210	A	T	328	78	24	29	2.449e-08
LNJA010637299.1	304	C	T	90	302	22	10	5.30493e-08
LNJA010637299.1	330	G	A	89	309	22	10	2.71218e-08
LNJA010661446.1	302	G	T	90	78	76	5	6.85231e-10
LNJA010671354.1	440	A	G	210	83	10	35	2.76981e-10
LNJA010678272.1	253	A	T	275	32	26	31	3.64344e-15
LNJA010679740.1	249	C	T	131	92	8	40	2.87348e-07
LNJA010738732.1	230	C	T	62	78	45	10	4.65764e-06
LNJA010751112.1	307	A	G	113	228	24	4	9.7111e-08
LNJA010759407.1	397	A	G	12	119	43	29	3.20922e-14
LNJA010777218.1	217	T	G	23	226	22	23	4.89993e-11
LNJA010777218.1	218	G	T	23	226	22	23	4.89993e-11
LNJA010806206.1	219	G	T	155	271	37	7	2.40493e-09
LNJA010840175.1	190	G	T	8	91	24	20	2.92431e-09
LNJA010840175.1	237	T	G	8	94	15	20	6.18241e-06

## Sheet: 1x3R1_all_size_significantSNPs
X.CHROM	POS	REF	ALT	D23_1x3R1_B.REF	D23_1x3R1_B.ALT	D23_1x3R1_SM.REF	D23_1x3R1_SM.ALT	pvals
LNJA010003510.1	4933	T	C	86	46	4	24	2.37688e-06
LNJA010009813.1	2597	G	C	153	256	26	6	2.91401e-06
LNJA010010301.1	3350	A	C	54	123	20	2	1.19362e-07
LNJA010010301.1	3359	C	T	54	122	20	2	1.35378e-07
LNJA010011478.1	6036	A	G	213	132	2	20	3.52702e-06
LNJA010013356.1	1227	G	C	2	21	20	1	5.54705e-08
KV585218.1	10395	T	A	47	20	2	20	2.05133e-06
KV586818.1	2281	G	A	165	58	15	25	1.14424e-05
KV586818.1	2282	C	A	165	58	15	25	1.14424e-05
KV586818.1	2283	C	A	165	58	15	25	1.14424e-05
LNJA010020332.1	2042	G	C	281	51	16	20	2.3692e-08
KV587345.1	6780	T	G	2	44	18	4	3.50411e-10
KV587345.1	6785	T	C	2	44	18	4	3.50411e-10
KV587345.1	6814	C	T	1	44	18	4	8.05739e-11
LNJA010023628.1	4514	A	C	197	91	4	22	2.2073e-07
LNJA010023858.1	2628	C	T	1	68	24	6	1.09527e-15
LNJA010023858.1	2646	A	T	1	68	17	6	3.25986e-13
LNJA010023858.1	2652	C	T	1	68	17	6	3.25986e-13
LNJA010028705.1	7630	G	C	1	117	28	4	5.50857e-27
LNJA010029823.1	6216	A	G	15	93	22	4	2.60594e-12
LNJA010029823.1	6217	T	C	15	93	22	4	2.60594e-12
LNJA010030247.1	1596	A	G	153	76	4	18	1.9465e-05
LNJA010043479.1	985	C	T	112	110	48	10	1.88387e-05
LNJA010047173.1	5370	G	T	126	33	16	21	2.54749e-05
LNJA010049023.1	1319	C	T	231	59	14	18	1.70392e-05
KV594407.1	575	T	A	1	26	37	4	1.17981e-11
LNJA010056032.1	5101	T	C	117	88	3	24	1.80454e-05
LNJA010056032.1	5113	C	G	117	88	3	24	1.80454e-05
LNJA010058432.1	1995	T	G	1	67	20	2	7.98685e-17
LNJA010058432.1	2007	A	G	1	69	20	2	3.41596e-17
LNJA010065679.1	3862	A	C	169	44	3	28	1.03149e-14
KV599158.1	3441	T	C	152	54	10	20	2.12455e-05
KV602332.1	879	A	T	230	192	6	32	1.06475e-05
KV602332.1	884	T	C	230	192	6	32	1.06475e-05
KV604480.1	2702	A	T	19	38	23	2	3.27499e-06
LNJA010107154.1	1936	T	G	161	66	6	18	1.65607e-05
LNJA010107154.1	1995	G	A	163	66	6	18	1.40862e-05
LNJA010109752.1	867	T	C	103	27	12	24	3.80855e-07
LNJA010114755.1	2120	T	C	8	298	28	100	1.16855e-10
LNJA010119984.1	2602	T	A	4	80	14	13	4.38349e-08
LNJA010130750.1	2628	T	A	38	209	16	8	9.64409e-09
LNJA010130750.1	2632	C	T	38	209	16	8	9.64409e-09
LNJA010130750.1	2638	A	G	38	209	16	8	9.64409e-09
LNJA010130750.1	2647	A	G	38	206	16	8	1.28874e-08
LNJA010133563.1	2892	A	T	20	84	26	7	1.0575e-09
LNJA010144255.1	2666	G	A	175	70	10	23	6.66783e-06
KV614082.1	2448	A	G	72	101	24	2	3.98215e-06
LNJA010157718.1	1306	C	A	220	89	6	19	3.65076e-06
LNJA010165615.1	1292	G	A	94	109	24	2	2.54627e-05
LNJA010166812.1	2093	T	A	198	56	10	18	4.32376e-06
LNJA010173294.1	1963	G	A	230	76	8	18	4.28425e-06
LNJA010194083.1	663	T	G	2	53	48	2	1.88194e-20
KV622199.1	798	C	A	2	251	8	16	3.07048e-14
LNJA010197851.1	925	G	A	197	56	8	16	6.47442e-06
LNJA010200930.1	370	G	T	48	117	18	4	3.7688e-06
LNJA010220439.1	255	G	A	208	78	8	18	2.48431e-05
LNJA010225905.1	792	T	C	3	32	64	5	1.49807e-16
LNJA010229814.1	812	T	G	148	69	4	18	1.0156e-05
LNJA010231319.1	1474	A	T	1	134	6	16	4.79881e-07
LNJA010232821.1	486	C	T	204	103	4	18	1.65862e-05
LNJA010241744.1	393	T	C	197	173	5	42	8.77617e-08
LNJA010255753.1	744	C	T	202	54	7	22	1.06373e-09
LNJA010267703.1	1247	T	A	3	184	62	7	5.70511e-46
LNJA010267703.1	1294	G	A	6	184	62	7	1.13402e-43
KV633438.1	984	C	T	58	26	2	20	1.51309e-06
LNJA010283785.1	1642	C	T	43	208	30	8	1.55068e-15
KV635051.1	1278	A	C	187	143	2	24	3.95546e-06
LNJA010286635.1	323	A	G	148	45	1	20	5.51198e-11
LNJA010292210.1	1038	T	A	77	162	20	6	1.87218e-05
LNJA010296787.1	680	T	C	160	63	6	20	1.91272e-06
LNJA010329853.1	780	A	G	179	52	8	17	3.62218e-06
LNJA010334412.1	607	T	C	218	122	4	22	2.67383e-06
LNJA010347262.1	834	C	T	4	79	15	19	7.15827e-07
LNJA010349435.1	596	T	A	116	107	30	2	1.94217e-05
LNJA010353493.1	481	A	G	105	61	4	21	2.304e-05
LNJA010353493.1	502	C	T	105	61	4	21	2.304e-05
LNJA010374402.1	1234	C	G	156	119	41	2	2.84129e-06
LNJA010403036.1	948	A	G	72	162	20	6	8.46731e-06
LNJA010403312.1	314	G	A	65	117	31	8	1.38802e-06
LNJA010422524.1	680	A	C	10	91	30	10	5.35883e-14
LNJA010427577.1	833	A	G	184	162	2	33	2.26667e-07
LNJA010493165.1	645	C	A	77	179	24	8	1.40514e-06
KV659288.1	752	C	T	14	23	40	3	5.30353e-07
KV659551.1	199	T	A	233	56	9	25	2.366e-11
LNJA010677825.1	376	G	C	72	192	28	4	3.97722e-11
LNJA010677825.1	426	T	A	72	192	28	4	3.97722e-11
LNJA010798547.1	187	G	A	8	61	34	4	1.4932e-14
LNJA010852603.1	270	T	G	149	58	9	24	1.35462e-06

## Sheet: 1x3R3_all_size_significantSNPs
X.CHROM	POS	REF	ALT	D23_1x3R3_B.REF	D23_1x3R3_B.ALT	D23_1x3R3_SM.REF	D23_1x3R3_SM.ALT	pvals
KV581152.1	18080	C	T	82	244	32	6	4.3659e-13
KV581362.1	16952	G	T	165	51	4	19	1.43115e-08
KV581362.1	16968	T	A	167	51	6	17	1.07997e-06
KV581362.1	16970	T	A	167	51	4	19	1.14298e-08
KV581362.1	16976	A	T	165	57	4	19	7.3683e-08
KV581362.1	16984	A	T	165	57	4	19	7.3683e-08
LNJA010001067.1	17000	T	A	125	69	5	24	4.11594e-06
LNJA010001067.1	17001	T	A	125	69	5	24	4.11594e-06
LNJA010001067.1	17022	T	A	69	125	24	5	4.11594e-06
LNJA010001067.1	17024	T	A	69	125	24	5	4.11594e-06
LNJA010001067.1	17034	C	T	125	67	5	24	2.88171e-06
KV581526.1	17465	A	G	2	59	44	9	2.57782e-17
LNJA010002146.1	212	A	C	39	81	99	23	5.75769e-14
KV581854.1	11172	T	C	7	175	12	10	2.13153e-13
LNJA010002451.1	17503	T	C	173	86	5	24	5.52725e-07
LNJA010002451.1	17538	A	C	161	90	5	24	3.04392e-06
LNJA010002780.1	9614	T	C	76	137	24	2	1.06549e-07
LNJA010002780.1	9623	G	A	137	76	2	24	1.06549e-07
LNJA010002780.1	9627	A	G	76	137	24	2	1.06549e-07
LNJA010002780.1	9628	C	T	76	137	24	2	1.06549e-07
KV582021.1	7073	G	A	3	69	38	5	4.63631e-19
LNJA010002960.1	1854	A	C	19	142	16	12	5.41529e-08
KV582127.1	7347	C	G	252	62	2	20	3.99536e-13
KV582150.1	2259	C	T	62	63	54	2	3.5748e-09
KV582402.1	8862	A	C	8	120	11	15	1.84363e-06
KV583171.1	2429	A	C	306	79	7	26	6.11573e-13
KV583171.1	2436	G	A	79	306	26	7	6.11573e-13
KV583171.1	2453	T	C	79	306	26	7	6.11573e-13
KV583171.1	2458	T	C	79	305	26	7	6.74108e-13
LNJA010008616.1	13087	A	G	255	71	10	17	6.11615e-06
LNJA010008616.1	13110	G	A	255	71	10	17	6.11615e-06
KV583870.1	12221	A	T	2	260	37	16	1.15948e-42
KV583870.1	12222	C	T	2	260	37	16	1.15948e-42
LNJA010011042.1	9506	G	A	126	74	2	23	5.13486e-07
LNJA010011042.1	9551	A	C	119	84	2	23	4.80425e-06
LNJA010011478.1	6036	A	G	319	349	49	8	6.63329e-08
KV585067.1	11932	G	A	65	119	26	2	3.29568e-08
LNJA010013356.1	1227	G	C	20	38	37	5	2.74458e-07
LNJA010013569.1	4855	T	A	160	349	21	5	6.57289e-07
KV585334.1	7037	A	C	131	190	44	1	2.46476e-12
KV585399.1	9741	C	T	163	70	7	25	3.02731e-07
KV585790.1	9437	G	C	73	139	31	10	2.22563e-06
LNJA010016044.1	7980	C	T	240	98	9	22	4.77766e-06
LNJA010016212.1	4443	G	A	6	45	45	10	2.25207e-12
LNJA010016212.1	4455	T	C	6	45	45	10	2.25207e-12
LNJA010016312.1	8182	G	A	606	163	16	22	4.28287e-07
LNJA010016314.1	6167	C	T	156	45	6	16	1.78192e-06
LNJA010016314.1	6174	C	T	156	45	6	16	1.78192e-06
LNJA010017657.1	5275	T	C	103	86	4	38	3.12037e-07
LNJA010018789.1	5085	A	T	74	185	19	4	4.38711e-07
LNJA010018789.1	5111	C	G	74	185	19	4	4.38711e-07
LNJA010018789.1	5118	A	T	185	74	4	19	4.38711e-07
LNJA010018789.1	5143	C	A	74	185	19	4	4.38711e-07
LNJA010019276.1	4631	T	A	110	133	4	43	5.12818e-06
LNJA010019276.1	4640	T	G	107	133	4	43	7.46952e-06
LNJA010019276.1	4652	G	T	112	132	4	43	3.63111e-06
LNJA010019276.1	4664	C	T	114	132	4	43	2.82457e-06
KV586808.1	6084	C	A	228	124	8	31	2.11515e-07
LNJA010020332.1	2042	G	C	501	118	28	25	3.77472e-06
LNJA010020599.1	492	A	G	181	109	6	28	1.46792e-06
KV587345.1	6814	C	T	5	143	23	4	3.13276e-25
LNJA010021784.1	6371	A	G	185	74	3	20	4.71721e-08
LNJA010021784.1	6382	T	G	185	74	3	20	4.71721e-08
LNJA010021784.1	6388	T	G	185	74	3	20	4.71721e-08
LNJA010021939.1	9651	A	C	147	124	77	8	3.14182e-09
KV588017.1	2295	G	A	151	15	11	24	3.87312e-15
LNJA010024026.1	4087	A	G	19	193	33	38	5.66322e-12
KV588462.1	6082	G	A	312	157	18	38	1.02628e-06
LNJA010027633.1	238	C	T	58	220	30	16	1.15832e-09
LNJA010028058.1	2492	G	A	2	278	26	29	8.05412e-29
KV589191.1	943	A	G	124	204	35	10	8.48421e-07
LNJA010028679.1	1420	G	A	68	246	17	10	5.91509e-06
KV589978.1	3410	C	G	88	160	21	4	6.58421e-06
LNJA010032142.1	3492	C	T	205	128	11	34	5.06821e-06
LNJA010033292.1	7208	C	A	316	151	72	4	2.48824e-06
KV590496.1	7164	T	A	126	240	35	13	6.16926e-07
LNJA010035524.1	2798	A	G	114	83	8	35	6.87247e-06
LNJA010036952.1	2184	G	A	187	48	8	30	5.37383e-13
LNJA010037573.1	5244	C	G	24	106	15	7	2.95024e-06
LNJA010038981.1	2127	G	C	378	111	11	30	7.86406e-12
KV592003.1	3157	A	G	193	111	4	23	2.21043e-06
KV592003.1	3220	C	T	193	111	4	23	2.21043e-06
LNJA010039924.1	7128	T	C	177	79	193	24	3.63487e-07
LNJA010039924.1	7129	G	A	177	79	193	24	3.63487e-07
LNJA010039924.1	7130	A	G	177	79	193	24	3.63487e-07
LNJA010043093.1	4464	T	A	22	67	21	5	6.83214e-07
LNJA010043628.1	5319	A	C	8	141	30	14	2.45841e-19
LNJA010043667.1	2126	G	A	236	265	46	7	8.72089e-08
LNJA010046398.1	6705	A	C	287	262	47	1	2.58117e-09
LNJA010047850.1	4008	T	C	13	184	30	16	4.93669e-20
LNJA010048490.1	4643	C	G	132	369	28	19	3.78819e-06
LNJA010051978.1	1562	T	C	98	39	4	22	1.96226e-07
LNJA010052006.1	1940	G	T	173	243	38	6	3.60033e-08
LNJA010052556.1	4859	C	T	168	153	2	31	1.04045e-06
KV595216.1	1464	T	C	289	147	4	22	5.03153e-07
LNJA010053950.1	1500	C	T	1	28	26	3	2.65397e-10
LNJA010054478.1	4805	C	T	12	48	38	10	2.968e-09
LNJA010056087.1	4366	A	C	34	105	30	17	2.20392e-06
LNJA010056087.1	4390	G	A	35	104	30	17	3.70717e-06
LNJA010057056.1	752	G	A	106	44	12	33	3.02321e-07
LNJA010057358.1	1816	A	C	36	144	29	8	6.71713e-12
LNJA010057375.1	5871	A	G	300	131	10	28	1.73822e-07
LNJA010057375.1	5878	C	A	300	131	10	28	1.73822e-07
LNJA010058101.1	4207	T	A	2	156	24	5	6.08887e-30
KV596989.1	3704	C	G	39	140	67	12	9.08001e-21
KV597147.1	2871	C	T	2	90	18	6	5.1485e-16
LNJA010062174.1	1907	C	T	1	144	20	16	5.11757e-19
LNJA010062251.1	2438	T	G	345	22	14	32	2.93634e-32
LNJA010062501.1	2721	C	A	114	78	4	50	4.14181e-11
LNJA010062978.1	903	A	C	297	140	10	25	6.22965e-06
KV597649.1	3427	A	C	418	147	8	20	5.74925e-07
LNJA010065352.1	4130	T	A	234	165	13	40	5.60354e-06
LNJA010066729.1	2651	G	A	78	187	26	12	5.33491e-06
LNJA010067966.1	4982	A	G	3	55	26	3	2.19252e-14
KV599071.1	1904	G	A	1	245	6	17	1.90492e-11
KV599145.1	1826	A	G	235	242	38	6	5.19348e-06
LNJA010072515.1	2031	A	G	200	114	2	20	1.35749e-06
LNJA010074372.1	875	C	T	135	369	26	15	1.88195e-06
LNJA010076306.1	3899	G	A	203	88	10	24	7.00135e-06
LNJA010076306.1	3905	A	G	88	203	24	10	7.00135e-06
LNJA010076306.1	3907	A	G	88	203	24	10	7.00135e-06
KV600657.1	1701	G	T	429	61	10	12	1.85921e-07
LNJA010078609.1	501	A	T	89	7	4	17	3.49037e-13
LNJA010078609.1	539	G	A	89	8	4	17	1.26611e-12
LNJA010079385.1	1739	T	A	172	38	6	19	8.33109e-10
LNJA010079691.1	3194	C	A	160	62	28	40	6.09548e-06
KV601141.1	2948	G	A	169	122	270	26	5.69405e-20
KV601818.1	408	G	T	229	138	4	25	8.47003e-07
LNJA010083662.1	3897	G	T	144	92	5	26	5.65106e-06
LNJA010083823.1	3965	T	C	53	116	25	4	7.49892e-08
KV602142.1	1288	G	A	1	46	25	8	2.3993e-11
KV602142.1	1350	A	T	1	47	25	4	2.58097e-13
KV602142.1	1353	G	A	2	46	25	4	1.62146e-12
LNJA010085866.1	2470	C	A	5	161	38	16	1.83883e-26
LNJA010087391.1	2560	A	G	1	200	12	14	2.71928e-19
LNJA010091303.1	2132	T	A	261	63	17	20	5.79811e-06
LNJA010093852.1	1364	G	T	336	324	10	46	3.97312e-06
LNJA010094769.1	781	C	G	103	217	25	6	2.51498e-07
KV604294.1	2324	A	C	137	26	4	20	5.1167e-12
KV604294.1	2358	G	T	43	120	20	4	1.29162e-07
LNJA010096425.1	3598	C	T	1	207	12	10	2.34032e-23
LNJA010097390.1	3112	A	G	11	111	35	10	6.14315e-18
LNJA010097673.1	1327	G	T	214	189	2	31	5.29771e-07
LNJA010097673.1	1328	G	T	214	189	2	31	5.29771e-07
KV604999.1	3277	G	C	60	61	77	16	1.09434e-06
LNJA010099357.1	1635	C	T	164	10	14	20	6.69021e-15
KV605384.1	3449	A	T	143	157	63	17	1.35278e-06
LNJA010104605.1	1094	C	A	116	245	28	9	3.98171e-07
LNJA010108183.1	3131	T	C	21	137	34	16	8.58616e-14
LNJA010109579.1	3125	T	C	1	32	22	8	3.26598e-08
LNJA010111198.1	1902	G	A	300	167	6	32	1.16299e-08
LNJA010114309.1	2005	A	T	177	211	35	6	2.91251e-06
LNJA010114836.1	2666	G	T	394	226	7	52	3.55964e-14
LNJA010115084.1	1948	A	G	188	110	4	24	1.45671e-06
LNJA010116804.1	3194	G	C	125	113	51	2	1.00179e-08
KV608662.1	1614	A	G	153	102	2	22	3.24043e-06
KV608704.1	3514	A	C	291	72	12	18	1.54215e-06
LNJA010119656.1	1711	G	A	283	135	7	34	4.24593e-10
LNJA010119884.1	1361	A	G	159	125	3	27	4.20108e-06
LNJA010121994.1	1666	T	A	10	147	16	14	6.82837e-11
LNJA010125267.1	3640	A	C	18	134	25	21	3.18075e-09
LNJA010126649.1	2066	C	T	7	342	14	9	5.18223e-30
KV610880.1	2037	C	A	15	145	15	16	2.05821e-07
KV610880.1	2052	A	G	15	145	14	16	8.00258e-07
LNJA010131779.1	836	A	G	125	157	60	20	2.38814e-06
LNJA010131971.1	2466	C	T	11	260	13	11	2.09085e-16
LNJA010133671.1	1697	C	A	106	77	7	40	3.39708e-07
LNJA010134004.1	764	G	A	8	135	12	10	5.70784e-10
LNJA010136281.1	1186	G	A	170	86	2	20	3.72168e-07
LNJA010137370.1	164	T	C	130	42	6	18	1.58447e-06
LNJA010137370.1	173	T	G	130	42	6	18	1.58447e-06
LNJA010137370.1	180	G	T	131	42	6	18	1.41361e-06
LNJA010137370.1	186	C	A	131	42	6	18	1.41361e-06
LNJA010137370.1	214	T	G	131	42	6	19	5.61368e-07
LNJA010138032.1	2763	A	T	1	190	5	20	8.42601e-07
LNJA010142171.1	2475	C	A	8	66	23	10	2.36255e-09
LNJA010142729.1	2976	A	G	138	42	6	47	3.03952e-17
LNJA010147468.1	2373	T	C	348	137	21	33	1.79203e-06
KV614074.1	260	T	G	202	155	3	29	7.84378e-07
LNJA010151922.1	1649	A	C	2	159	26	8	1.29646e-28
LNJA010153071.1	2750	T	C	81	236	20	10	5.95305e-06
LNJA010153916.1	421	T	G	150	10	19	26	5.99311e-15
LNJA010155264.1	1744	G	A	10	157	21	2	6.74885e-24
LNJA010160327.1	366	C	T	9	187	55	14	3.58609e-35
LNJA010160327.1	385	C	T	9	187	55	14	3.58609e-35
LNJA010161184.1	2758	C	A	3	153	20	28	1.9501e-13
LNJA010161238.1	873	G	A	198	104	7	26	1.78881e-06
LNJA010163366.1	847	T	C	167	88	2	30	4.68893e-10
LNJA010163366.1	855	A	G	88	167	30	2	4.68893e-10
LNJA010165383.1	2147	T	G	243	207	6	35	3.10785e-06
LNJA010167429.1	2045	T	C	4	164	43	8	1.05168e-34
KV617620.1	746	C	T	246	99	16	28	7.32595e-06
LNJA010171019.1	239	G	A	54	106	34	4	1.61308e-09
LNJA010180280.1	1473	A	T	13	146	34	8	2.85112e-22
LNJA010180543.1	1935	A	C	128	264	35	18	4.58819e-06
LNJA010182465.1	523	A	G	268	222	1	22	6.43593e-06
KV619890.1	1879	T	G	110	251	24	6	1.20987e-07
KV619890.1	1881	C	A	254	104	6	24	3.81739e-08
KV619890.1	1891	T	C	254	104	6	24	3.81739e-08
KV620469.1	991	T	A	17	110	30	6	1.59345e-15
LNJA010191379.1	2156	T	C	234	96	8	24	3.96503e-07
LNJA010192644.1	159	T	G	129	358	33	22	6.01186e-07
LNJA010193548.1	765	C	T	138	124	5	45	6.87207e-08
LNJA010193548.1	774	C	T	130	132	5	45	5.01455e-07
LNJA010193818.1	2000	A	T	131	36	6	26	9.74089e-11
KV621733.1	1396	T	A	41	168	16	6	1.63956e-07
LNJA010197306.1	539	T	C	44	151	32	6	4.96171e-13
KV622199.1	798	C	A	14	188	38	38	9.35259e-16
LNJA010204714.1	1579	C	T	36	321	31	19	1.21555e-19
LNJA010204714.1	1588	C	T	36	321	31	19	1.21555e-19
LNJA010205881.1	448	C	T	45	218	30	26	1.43953e-08
LNJA010205881.1	465	G	A	37	226	30	26	1.46522e-10
LNJA010206087.1	1624	A	G	4	89	18	20	1.02532e-08
LNJA010208133.1	1299	T	C	146	100	8	34	2.98054e-06
LNJA010208133.1	1309	A	G	100	146	34	8	2.98054e-06
LNJA010208133.1	1313	C	T	100	146	34	8	2.98054e-06
LNJA010209036.1	1359	A	C	74	205	18	6	2.30521e-06
LNJA010209589.1	612	C	T	1	114	13	8	6.84109e-16
KV624078.1	947	T	A	6	99	26	9	4.14686e-16
KV624400.1	872	T	A	11	120	25	6	2.65779e-17
KV624400.1	891	T	C	11	120	25	6	2.65779e-17
LNJA010212517.1	369	T	A	3	122	23	10	2.06092e-19
LNJA010212517.1	380	C	T	3	122	23	10	2.06092e-19
LNJA010212517.1	414	A	G	1	122	23	10	2.88161e-21
LNJA010212517.1	455	T	C	1	122	23	10	2.88161e-21
LNJA010212996.1	1042	A	T	10	147	30	10	4.83946e-21
LNJA010212996.1	1043	T	G	10	147	30	10	4.83946e-21
LNJA010213965.1	98	T	C	331	100	10	20	4.88591e-07
LNJA010218753.1	387	A	T	6	154	31	8	1.38266e-26
LNJA010223104.1	1714	T	C	85	335	28	16	5.77602e-10
LNJA010233740.1	1290	T	G	15	140	27	3	6.92465e-21
LNJA010233740.1	1297	T	G	15	140	27	3	6.92465e-21
LNJA010239968.1	1779	A	G	2	123	10	22	1.44025e-07
LNJA010244132.1	1921	C	A	6	88	43	1	1.07606e-24
LNJA010244132.1	1933	C	T	6	88	43	1	1.07606e-24
KV629473.1	1771	T	C	10	125	16	10	4.78569e-11
KV629473.1	1812	C	T	10	125	16	10	4.78569e-11
LNJA010247185.1	899	C	T	260	97	10	25	1.93429e-07
LNJA010247185.1	953	C	T	259	97	10	25	2.08151e-07
LNJA010256955.1	1095	T	C	168	10	15	20	9.5717e-15
LNJA010256955.1	1099	G	A	10	168	20	15	9.5717e-15
LNJA010256955.1	1143	G	A	168	10	15	20	9.5717e-15
LNJA010256955.1	1153	A	G	168	10	16	20	2.78917e-14
LNJA010261118.1	1013	T	C	4	68	20	8	2.65413e-11
LNJA010265965.1	333	G	A	86	11	17	22	1.01603e-07
LNJA010267022.1	1458	A	C	63	110	26	6	6.59017e-06
KV632361.1	1233	T	G	12	248	91	19	3.78689e-52
LNJA010271528.1	1546	G	A	1	117	34	18	6.39791e-21
LNJA010274604.1	501	T	G	112	120	29	2	5.22401e-06
LNJA010274604.1	506	G	C	120	111	2	29	4.7248e-06
LNJA010282313.1	1154	C	T	1	170	36	8	6.81676e-36
LNJA010286578.1	1104	C	T	266	86	7	23	4.32726e-09
LNJA010292210.1	1017	T	A	139	230	43	12	3.4547e-08
LNJA010292210.1	1038	T	A	144	239	41	14	4.61842e-07
LNJA010302616.1	1154	T	A	3	270	52	46	1.63674e-34
LNJA010342310.1	1230	T	A	2	104	20	6	5.27013e-19
KV642408.1	930	T	A	8	104	22	16	6.8555e-11
LNJA010349572.1	494	T	C	39	74	49	5	3.0981e-11
LNJA010350151.1	632	T	A	264	187	5	29	1.75423e-06
LNJA010359969.1	481	T	A	226	265	58	16	4.11007e-07
LNJA010363394.1	1120	T	C	84	319	23	12	1.05785e-08
LNJA010365896.1	706	A	T	223	37	10	32	4.09936e-18
LNJA010365896.1	720	G	A	223	37	10	32	4.09936e-18
LNJA010365896.1	740	C	T	223	37	10	32	4.09936e-18
LNJA010365896.1	749	T	A	223	37	10	32	4.09936e-18
LNJA010365896.1	767	C	T	223	37	11	32	1.5716e-17
LNJA010365896.1	784	C	T	223	37	11	32	1.5716e-17
LNJA010371977.1	947	C	T	332	132	12	25	2.00809e-06
LNJA010378556.1	679	A	T	28	172	40	18	2.47772e-16
LNJA010379319.1	978	A	T	17	76	27	6	1.94786e-10
LNJA010384928.1	1000	A	C	61	95	63	10	6.25315e-11
LNJA010386936.1	1228	T	G	22	90	25	14	6.91463e-07
LNJA010387810.1	270	A	G	190	197	34	2	4.66246e-07
LNJA010390248.1	546	G	A	188	93	11	46	7.39694e-11
LNJA010390812.1	325	A	T	98	54	2	20	2.86506e-06
LNJA010391255.1	219	C	T	54	302	28	3	8.64781e-22
LNJA010391255.1	221	G	A	54	302	28	3	8.64781e-22
KV648334.1	802	G	A	143	76	6	42	7.50266e-11
LNJA010395767.1	387	T	A	10	79	20	4	8.03295e-12
LNJA010432978.1	468	T	G	14	262	28	26	3.27366e-20
LNJA010436004.1	536	G	A	144	74	8	29	9.02625e-07
LNJA010458971.1	417	C	T	83	138	25	4	1.81164e-06
LNJA010458971.1	427	A	G	83	138	25	4	1.81164e-06
LNJA010459857.1	251	A	G	4	24	20	2	3.43047e-07
LNJA010466614.1	675	G	A	382	91	20	21	5.08373e-06
LNJA010479786.1	809	G	A	227	71	14	28	3.02351e-08
LNJA010495922.1	863	G	A	308	170	17	46	2.57011e-08
LNJA010500589.1	515	A	G	222	240	51	8	5.91241e-08
LNJA010529366.1	664	A	G	124	19	12	14	5.89211e-06
LNJA010537791.1	197	C	T	2	132	11	14	1.77534e-11
LNJA010549813.1	308	G	C	188	168	44	2	7.59119e-08
LNJA010576882.1	462	A	T	205	80	4	20	9.80884e-08
LNJA010576882.1	477	C	T	206	84	4	20	1.85886e-07
LNJA010589469.1	340	T	A	156	155	34	1	3.10741e-07
LNJA010589979.1	627	A	T	240	70	6	21	2.37333e-09
LNJA010599036.1	108	T	G	227	126	8	30	5.75538e-07
LNJA010616908.1	467	G	T	10	69	15	10	5.12934e-06
LNJA010619403.1	225	A	G	241	269	28	2	2.38656e-06
LNJA010672715.1	454	C	T	122	60	15	52	8.43042e-10
LNJA010726671.1	221	C	A	174	194	56	12	2.10669e-07
LNJA010729004.1	173	T	G	11	100	25	22	1.05307e-08
LNJA010729004.1	174	G	T	11	100	25	22	1.05307e-08
LNJA010729004.1	225	T	G	17	102	25	22	5.8382e-07
KV683733.1	250	T	C	15	75	20	2	9.28959e-11
LNJA010777716.1	111	G	T	173	66	9	26	1.37349e-07
LNJA010820411.1	184	C	T	159	99	2	24	3.7251e-07

## Sheet: 2x1R1_all_size_significantSNPs
X.CHROM	POS	REF	ALT	D23_2x1R1_B.REF	D23_2x1R1_B.ALT	D23_2x1R1_SM.REF	D23_2x1R1_SM.ALT	pvals
KV583382.1	3747	G	T	150	17	10	12	3.1755e-07
LNJA010017448.1	3873	G	A	105	37	6	16	3.94953e-05
LNJA010018719.1	2069	T	G	88	41	2	22	1.54067e-07
LNJA010020475.1	1478	C	T	45	64	22	3	6.56426e-05
LNJA010020863.1	9521	A	T	84	28	4	18	1.02973e-06
LNJA010024735.1	6488	G	A	73	33	5	22	6.0728e-06
LNJA010036728.1	4555	T	C	179	66	8	20	4.51174e-06
LNJA010057500.1	4945	A	T	105	109	41	9	4.92253e-05
LNJA010058501.1	779	T	C	44	34	2	24	4.0676e-05
LNJA010064193.1	4730	G	T	109	12	8	14	1.13782e-08
LNJA010064193.1	4734	T	G	110	12	8	14	9.61313e-09
LNJA010066245.1	3905	T	A	37	113	22	11	7.903e-06
LNJA010083784.1	2096	T	C	31	50	24	2	4.8545e-06
LNJA010083784.1	2118	C	T	56	31	2	24	1.23676e-06
LNJA010099546.1	129	A	G	45	12	7	18	3.17788e-05
LNJA010099546.1	139	T	A	45	12	7	18	3.17788e-05
KV607506.1	177	G	A	64	58	8	39	6.31459e-05
KV607506.1	178	T	C	64	58	8	39	6.31459e-05
LNJA010113923.1	2120	A	T	20	109	14	8	2.36275e-06
KV608207.1	1895	G	T	79	21	8	18	6.76035e-06
LNJA010120983.1	3468	A	C	85	28	2	20	1.30817e-08
LNJA010120983.1	3502	G	A	88	28	4	20	1.00938e-07
LNJA010121123.1	3007	A	C	17	15	77	4	3.5561e-07
KV609293.1	461	A	T	6	20	25	6	4.51626e-05
LNJA010132635.1	2948	T	G	11	60	16	11	4.51125e-05
LNJA010132635.1	3005	A	G	60	11	11	16	4.51125e-05
LNJA010132635.1	3018	T	C	11	60	16	11	4.51125e-05
LNJA010160226.1	625	A	G	60	24	4	18	1.70276e-05
LNJA010167694.1	786	A	T	101	32	10	20	1.66361e-05
LNJA010167694.1	807	C	A	104	32	10	20	1.1158e-05
LNJA010167694.1	816	A	G	104	32	10	20	1.1158e-05
LNJA010181811.1	2165	T	A	55	26	4	22	8.27353e-06
KV622199.1	798	C	A	1	73	14	10	1.44465e-10
LNJA010214426.1	259	T	G	44	380	12	16	1.97141e-06
LNJA010243871.1	698	T	C	75	50	2	27	7.54732e-07
KV634329.1	606	C	T	30	168	14	10	2.13153e-06
LNJA010331523.1	703	T	G	93	8	10	14	3.17813e-08
LNJA010410264.1	911	G	T	32	90	18	4	1.60531e-06
LNJA010410264.1	912	C	A	90	32	4	18	1.60531e-06
LNJA010410264.1	922	A	G	90	32	4	18	1.60531e-06
LNJA010416216.1	882	G	T	36	70	20	1	8.37741e-07
LNJA010481332.1	382	A	T	25	39	30	2	1.02093e-06
LNJA010632611.1	365	T	A	47	365	40	8	2.20929e-32
LNJA010633317.1	358	T	C	95	40	4	18	8.01503e-06
LNJA010637619.1	332	G	A	3	46	81	14	3.60101e-19
LNJA010646931.1	328	A	G	24	13	2	27	5.90637e-06

## Sheet: 2x2R1_all_size_significantSNPs
X.CHROM	POS	REF	ALT	D23_2x2R1_B.REF	D23_2x2R1_B.ALT	D23_2x2R1_SM.REF	D23_2x2R1_SM.ALT	pvals
KV581376.1	17359	T	C	1	86	13	15	1.53152e-09
KV582009.1	15863	T	C	249	65	13	20	1.18678e-06
KV582484.1	7698	C	A	180	69	10	30	1.4247e-08
LNJA010006297.1	616	A	T	242	17	9	22	4.71286e-22
LNJA010006297.1	638	C	A	226	33	9	22	3.65524e-14
KV583058.1	12625	T	C	2	132	16	28	1.90845e-10
KV583591.1	3259	A	G	204	94	4	17	1.31647e-05
LNJA010008306.1	12731	T	G	115	45	2	20	3.29165e-08
LNJA010008306.1	12733	A	T	115	45	2	20	3.29165e-08
LNJA010008306.1	12765	G	T	113	43	2	20	2.42498e-08
LNJA010008306.1	12781	A	T	113	43	2	20	2.42498e-08
LNJA010008306.1	12843	T	G	115	43	2	20	1.8049e-08
KV584220.1	4152	A	G	78	150	26	6	9.89292e-07
KV584220.1	4160	A	G	78	150	26	6	9.89292e-07
LNJA010012152.1	3611	C	T	199	104	2	30	2.35321e-10
KV584848.1	10497	T	C	68	89	34	6	5.80942e-06
LNJA010013941.1	991	A	C	89	32	4	22	8.42264e-08
KV585487.1	5809	T	G	75	153	28	10	4.24256e-06
KV585487.1	5824	C	T	75	152	28	10	4.70697e-06
KV585487.1	5834	G	A	152	75	10	28	4.70697e-06
KV585487.1	5851	C	T	75	152	28	10	4.70697e-06
LNJA010016677.1	5129	C	T	143	62	8	22	1.1047e-05
LNJA010016677.1	5141	T	C	62	143	22	8	1.1047e-05
LNJA010016677.1	5186	T	C	141	61	8	22	1.10726e-05
KV586368.1	6962	C	T	110	231	21	2	4.11061e-08
LNJA010022560.1	1369	A	G	191	191	46	2	4.53099e-09
LNJA010023632.1	9072	A	T	211	138	4	22	1.89088e-05
KV588296.1	8089	C	T	189	30	9	19	7.2596e-11
KV588296.1	8108	G	C	189	30	9	19	7.2596e-11
KV588296.1	8152	T	A	203	30	17	19	3.00913e-08
KV589213.1	1213	G	T	225	75	6	20	8.12905e-08
LNJA010030841.1	7973	A	G	33	110	17	8	1.74366e-05
LNJA010030841.1	7995	A	G	33	110	17	8	1.74366e-05
LNJA010034019.1	4651	A	G	211	56	16	20	1.79956e-05
LNJA010041087.1	3277	A	C	334	117	7	16	1.67618e-05
KV592579.1	2313	C	T	91	152	24	3	8.52409e-07
KV592579.1	2349	C	T	93	150	24	3	1.361e-06
KV592579.1	2354	C	T	93	150	24	3	1.361e-06
LNJA010042891.1	1019	G	C	59	84	24	2	4.73189e-06
LNJA010042891.1	1074	C	T	59	84	24	2	4.73189e-06
LNJA010043153.1	7060	G	A	231	77	14	22	1.465e-05
LNJA010046940.1	1880	C	A	273	89	8	22	4.15344e-08
KV594347.1	948	C	G	177	63	7	18	6.88207e-06
LNJA010050202.1	3981	A	T	196	174	2	30	1.02058e-06
LNJA010050202.1	4018	G	A	201	179	2	29	1.69807e-06
LNJA010052468.1	3329	G	A	230	69	8	20	1.32858e-07
LNJA010052962.1	3952	C	T	349	42	15	12	2.00229e-06
LNJA010056082.1	1742	A	T	104	164	2	46	6.33118e-06
LNJA010056082.1	1746	T	A	104	160	2	46	4.77353e-06
LNJA010059536.1	2846	C	A	11	69	18	8	1.4426e-07
KV596977.1	5141	T	G	12	237	12	14	1.57462e-11
KV597402.1	3748	A	G	160	110	2	26	3.96206e-07
LNJA010062742.1	3880	T	C	102	114	40	2	2.7897e-08
LNJA010064893.1	4647	A	G	173	80	4	24	5.99572e-08
LNJA010065655.1	228	C	A	87	91	30	2	6.43311e-06
LNJA010066246.1	4217	G	T	202	78	11	26	6.4271e-07
LNJA010066333.1	4801	C	T	164	138	44	5	5.80627e-06
LNJA010067081.1	4052	A	T	116	80	2	22	6.84863e-06
KV599462.1	2381	G	T	101	278	26	10	4.22751e-08
KV599462.1	2394	A	T	278	105	10	26	8.47999e-08
KV599462.1	2397	T	A	278	105	10	26	8.47999e-08
KV599462.1	2412	A	T	276	105	10	26	9.79034e-08
KV599462.1	2421	A	C	105	278	26	10	8.47999e-08
KV599462.1	2444	G	T	105	278	26	10	8.47999e-08
KV599462.1	2449	C	T	105	278	26	10	8.47999e-08
KV599462.1	2451	T	A	105	278	26	10	8.47999e-08
KV599462.1	2455	C	T	105	278	26	10	8.47999e-08
LNJA010078558.1	2096	C	G	508	78	10	18	2.76402e-12
LNJA010080020.1	1630	C	G	220	68	6	15	6.24633e-06
LNJA010081807.1	515	A	G	92	47	2	33	4.77564e-10
LNJA010082330.1	2642	A	C	212	81	8	20	5.2744e-06
LNJA010083911.1	2887	G	T	171	100	3	28	3.58932e-08
KV602436.1	1211	A	G	172	62	4	24	1.10403e-09
LNJA010088235.1	408	T	C	156	102	7	30	4.73323e-06
LNJA010088897.1	1197	A	G	153	156	2	28	1.66379e-05
LNJA010100102.1	2737	A	T	206	230	26	2	7.32603e-06
LNJA010100102.1	2756	C	T	206	230	26	2	7.32603e-06
LNJA010100432.1	2630	A	C	148	11	26	14	6.09299e-06
LNJA010100603.1	216	T	C	156	70	4	21	5.32934e-07
LNJA010100603.1	227	C	T	68	158	21	4	2.95245e-07
LNJA010100603.1	229	C	A	70	156	21	4	5.32934e-07
KV605968.1	3792	A	G	1	98	12	10	3.549e-12
KV605968.1	3794	T	G	1	98	12	10	3.549e-12
KV606019.1	976	C	T	244	180	36	2	1.55008e-05
KV606019.1	977	T	G	244	180	36	2	1.55008e-05
KV606095.1	991	T	A	2	64	26	2	2.61809e-17
LNJA010107790.1	776	A	G	185	164	4	30	1.02378e-05
LNJA010107790.1	778	C	A	185	164	4	30	1.02378e-05
LNJA010107790.1	785	G	A	185	164	4	30	1.02378e-05
LNJA010107790.1	795	A	G	185	164	4	30	1.02378e-05
LNJA010110867.1	1591	T	C	78	104	22	2	1.87078e-05
LNJA010113756.1	2258	C	A	148	36	6	15	7.72958e-07
LNJA010113756.1	2281	C	A	36	146	15	6	9.51699e-07
KV609095.1	3394	T	G	2	92	16	11	1.83964e-12
LNJA010124278.1	2165	T	C	182	73	4	34	1.37193e-12
LNJA010124278.1	2211	T	A	73	187	34	4	6.56311e-13
LNJA010124278.1	2218	T	A	187	73	4	34	6.56311e-13
LNJA010124278.1	2242	G	C	187	73	4	34	6.56311e-13
LNJA010128868.1	1844	A	G	121	29	8	20	5.47759e-08
LNJA010128868.1	1872	A	G	122	29	8	20	4.71933e-08
LNJA010140430.1	1866	A	G	98	98	41	2	1.2339e-07
LNJA010142102.1	2130	A	G	191	93	4	18	1.17706e-05
LNJA010147497.1	3070	T	A	278	121	18	30	1.77628e-05
KV615928.1	2833	C	T	183	117	2	26	1.17721e-07
LNJA010164234.1	909	C	T	293	69	11	24	1.60568e-10
LNJA010164234.1	928	A	G	287	69	11	24	2.72269e-10
LNJA010164234.1	944	C	T	286	69	11	24	2.9733e-10
LNJA010170710.1	1084	T	G	254	37	18	14	1.59938e-05
LNJA010170710.1	1086	G	T	254	37	18	14	1.59938e-05
LNJA010170739.1	1411	T	C	1	135	40	6	1.23892e-32
LNJA010174953.1	1068	A	T	92	58	14	56	2.54805e-08
KV620027.1	1376	C	A	64	136	22	6	5.26789e-06
LNJA010187720.1	1851	G	A	3	99	18	4	5.97917e-18
LNJA010187720.1	1862	A	G	3	99	18	4	5.97917e-18
LNJA010193509.1	2395	T	G	6	51	21	2	2.84781e-11
LNJA010210093.1	945	T	C	1	99	31	5	5.86563e-24
LNJA010227153.1	763	G	A	191	93	4	20	2.39198e-06
LNJA010232113.1	504	T	G	80	140	36	10	4.46967e-07
LNJA010233011.1	1743	T	C	189	91	2	22	3.09051e-08
LNJA010242880.1	1906	A	G	70	100	26	2	1.13768e-06
LNJA010245204.1	973	G	A	239	90	6	20	4.62352e-07
LNJA010251966.1	1267	G	A	28	105	18	4	3.25194e-08
LNJA010252709.1	942	G	T	169	194	8	48	1.05648e-05
LNJA010260765.1	1155	C	T	16	110	20	3	1.51598e-13
KV632160.1	1536	G	A	127	50	2	22	4.80737e-09
KV632160.1	1540	A	T	127	50	2	22	4.80737e-09
KV632160.1	1545	C	T	127	50	2	22	4.80737e-09
KV632160.1	1550	A	C	127	50	2	22	4.80737e-09
KV632160.1	1551	A	C	50	127	22	2	4.80737e-09
KV632160.1	1568	A	C	50	127	22	2	4.80737e-09
KV635504.1	1688	C	T	271	42	12	14	4.21119e-07
LNJA010295806.1	796	C	T	104	184	24	4	9.44934e-07
LNJA010295926.1	634	C	T	47	224	19	4	3.86677e-12
LNJA010301304.1	903	G	A	2	100	22	6	2.70376e-19
LNJA010301304.1	905	T	A	2	100	22	6	2.70376e-19
LNJA010304908.1	822	A	C	71	96	24	2	6.38582e-06
LNJA010304908.1	882	T	G	68	130	20	4	1.02061e-05
KV638428.1	911	A	T	56	155	26	10	2.12592e-07
LNJA010315356.1	247	C	A	64	195	24	4	1.23592e-10
LNJA010330338.1	1383	C	T	208	88	12	25	1.08847e-05
LNJA010348842.1	394	C	T	50	223	18	12	6.90164e-07
LNJA010355815.1	459	A	G	1	81	28	8	4.64314e-18
LNJA010355815.1	472	A	G	1	81	28	8	4.64314e-18
LNJA010357977.1	926	C	T	76	281	28	20	9.3017e-08
LNJA010359868.1	890	T	G	1	116	10	14	1.85198e-10
LNJA010371862.1	1165	C	T	7	59	18	4	8.19026e-10
LNJA010373930.1	425	T	C	115	203	22	5	1.00729e-05
LNJA010373930.1	442	C	T	116	203	22	5	1.1204e-05
LNJA010392032.1	951	T	C	2	362	23	2	1.87944e-69
LNJA010403581.1	922	G	A	192	141	6	28	1.88627e-05
LNJA010428756.1	411	A	G	231	119	2	21	1.32295e-07
LNJA010441929.1	791	T	G	204	187	8	54	1.90509e-08
LNJA010450724.1	863	T	C	46	100	27	4	3.59898e-08
LNJA010461635.1	374	T	C	276	42	16	15	1.56008e-06
LNJA010461635.1	386	A	C	276	42	16	15	1.56008e-06
LNJA010491444.1	492	G	A	444	112	23	32	6.66358e-10
LNJA010495947.1	534	G	C	96	16	4	24	4.18433e-13
LNJA010495947.1	548	C	T	95	17	4	24	1.21441e-12
KV659551.1	235	C	T	248	67	8	27	6.23193e-12
KV659551.1	251	G	C	67	248	24	11	4.93615e-09
LNJA010498198.1	690	G	T	4	94	18	6	6.04165e-15
LNJA010505601.1	633	T	G	201	103	7	25	2.46653e-06
LNJA010509102.1	424	G	A	28	168	20	20	9.66038e-07
LNJA010509102.1	440	A	T	168	28	20	20	9.66038e-07
LNJA010522098.1	347	T	C	99	38	9	23	7.59434e-06
LNJA010522098.1	386	A	T	99	39	9	23	1.01365e-05
LNJA010522098.1	390	G	T	39	99	23	9	1.01365e-05
LNJA010522098.1	405	G	A	38	99	23	9	7.59434e-06
LNJA010527822.1	340	G	A	183	106	8	27	1.01393e-05
LNJA010532909.1	587	T	G	4	71	12	10	2.71515e-07
LNJA010559780.1	482	C	T	106	126	30	4	8.53941e-06
LNJA010559780.1	485	T	G	103	126	30	4	6.07529e-06
LNJA010559780.1	499	T	A	104	125	30	4	7.57889e-06
LNJA010561072.1	330	C	T	138	150	32	4	8.03881e-06
LNJA010561072.1	357	A	G	138	150	32	4	8.03881e-06
LNJA010593015.1	451	T	C	77	263	32	12	1.42564e-11
LNJA010596084.1	455	T	A	151	239	25	4	1.5562e-06
LNJA010668157.1	357	A	G	111	69	2	20	8.13979e-06
LNJA010701576.1	402	C	T	54	132	22	4	1.05222e-07
LNJA010701576.1	446	G	A	127	53	4	22	1.54496e-07
LNJA010748642.1	185	A	T	21	466	83	12	5.08187e-82
